# Supplementary material for: Evolutionary forces affecting synonymous variations in plant genomes
Source: PLoS Genet. 2017 May 22;13(5):e1006799. doi: 10.1371/journal.pgen.1006799 (PMC5460877; doi:10.1371/journal.pgen.1006799)
Supplement: S2 Table — (XLSX) [file pgen.1006799.s006.xlsx]

## Sheet: Assemblies_characteristics
Group	Family	Common name	Status in the study	Taxon	Reference	Source	Number of contigs	N50	Mean length	% Blast (SP+Tr+NR)	% Blast SP	% Blast2GO
Dicot	Rubiaceae	Coffee tree	Focal	Coffea canephora	Transcriptome	This study	28975	1751	1168	70	54	43
Dicot	Rubiaceae	Coffee tree	Outgroup 1	Empogona ruandensis	Transcriptome	This study	28156	1647	1095	71	54	42
Dicot	Rubiaceae	Coffee tree	Outgroup 2	Coffea pseudozanguebariae	Transcriptome	This study	22002	1726	1193	78	60	48
Dicot	Oleaceae	Olive tree	Focal	Olea europaea	Transcriptome	Sarah et al. 2016	45,389	1 094	794	78	57	46
Dicot	Oleaceae	Olive tree	Outgroup 1	Olea cuspidata	Transcriptome	Sarah et al. 2016	37,870	1,390	980	82	61	49
Dicot	Oleaceae	Olive tree	Outgroup 2	Phillyrea angustifolia	Transcriptome	Sarah et al. 2016	59,792	1,024	781	71	54	43
Dicot	Solanaceae	Tomato	Focal	Solanum pimpinellifolium	Genome	The Tomato Genome Consortium 2012	NA	NA	NA	NA	NA	NA
Dicot	Solanaceae	Tomato	Outgroup 1	Solanum melongena	Transcriptome	Sarah et al. 2016	26,807	1,649	1,162	85	62	49
Dicot	Solanaceae	Tomato	Outgroup 2	Capsicum annuum	Transcriptome	Sarah et al. 2016	38,170	1,687	1,176	74	52	42
Dicot	Malvaceae	Cocoa	Focal	Theobroma cacao	Genome	Sarah et al. 2016	NA	NA	NA	NA	NA	NA
Dicot	Malvaceae	Cocoa	Outgroup 1	Herrania nitida	Transcriptome	Sarah et al. 2016	19,811	1,067	835	85	62	53
Dicot	Malvaceae	Cocoa	Outgroup 2	Theobroma speciosa	Transcriptome	Sarah et al. 2016	22,440	1,222	916	82	61	52
Dicot	Vitaceae	Grape vine	Focal	Vitis vinifera	Genome	Jaillon et al. 2007	NA	NA	NA	NA	NA	NA
Dicot	Vitaceae	Grape vine	Outgroup 1	Vitis romanetii	Transcriptome	Sarah et al. 2016	30,326	1,767	1,239	80	57	49
Dicot	Vitaceae	Grape vine	Outgroup 2	Vitis riparia	Transcriptome	Sarah et al. 2016	30,572	1,729	1,203	81	57	49
Monocot	Dioscoreaceae	Yam	Focal	Dioscorea abyssinica	Transcriptome	Sarah et al. 2016	30,551	1,626	1,137	77	58	48
Monocot	Dioscoreaceae	Yam	Outgroup 1	Dioscorea praheensilis	Transcriptome	Sarah et al. 2016	26,681	1,525	1,069	75	58	48
Monocot	Dioscoreaceae	Yam	Outgroup 2	Dioscorea trifida	Transcriptome	Sarah et al. 2016	29,448	1,405	971	72	55	46
Monocot	Arecaceae	Palm tree	Focal	Elaeis guineensis	Transcriptome	Sarah et al. 2016	26,791	1,468	1,005	77	57	50
Monocot	Arecaceae	Palm tree	Outgroup 1	Phoenix dactylifera	Transcriptome	This study	24835	899	696	49	35	45
Monocot	Arecaceae	Palm tree	Outgroup 2	Mauritia flexuosa	Transcriptome	Sarah et al. 2016	46,660	1,386	927	62	46	39
Monocot	Musaceae	Banana	Focal	Musa acuminata	Transcriptome	This study	36115	1215	883	80	60	52
Monocot	Musaceae	Banana	Outgroup 1	Musa balbisiana	Transcriptome	Sarah et al. 2016	29,356	1,060	791	90	64	54
Monocot	Musaceae	Banana	Outgroup 2	Musa beccarii	Transcriptome	Sarah et al. 2016	50,365	1,203	848	76	53	44
Monocot	Poaceae	Pearl millet	Focal	Pennisetum glaucum	Transcriptome	Sarah et al. 2016	24,618	1,422	1,021	82	58	53
Monocot	Poaceae	Pearl millet	Outgroup 1	Pennisetum polystachion	Transcriptome	Sarah et al. 2016	37,117	1,332	940	73	49	44
Monocot	Poaceae	Pearl millet	Outgroup 2	Pennisetum alopecuroides	Transcriptome	Sarah et al. 2016	34,073	1,442	1,001	70	48	43
Monocot	Poaceae	Sorghum	Focal	Sorghum bicolor	Genome	Paterson et al. 2009	NA	NA	NA	NA	NA	NA
Monocot	Poaceae	Sorghum	Outgroup 1	Sorghum brachypodum	Transcriptome	Sarah et al. 2016	25,814	995	749	84	56	54
Monocot	Poaceae	Sorghum	Outgroup 2	Zea mays	Genome	Schnable et al. 2009	NA	NA	NA	NA	NA	NA
Monocot	Poaceae	Einkorn wheat	Focal	Triticum monococcum	Transcriptome	Sarah et al. 2016	33,381	1,492	1,027	67	46	42
Monocot	Poaceae	Einkorn wheat	Outgroup 1	Eremopyrum bonaepartis	Transcriptome	Sarah et al. 2016	34,255	1,406	974	70	47	43
Monocot	Poaceae	Einkorn wheat	Outgroup 2	Taeniatherum caput-medusae	Transcriptome	Sarah et al. 2016	32,786	1,450	993	73	50	45
Jaillon, O., J. M. Aury, B. Noel, A. Policriti, C. Clepet, A. Casagrande, N. Choisne, S. Aubourg, N. Vitulo, C. Jubin, A. Vezzi, F. Legeai, P. Hugueney, C. Dasilva, D. Horner, et al. 2007. The grapevine genome sequence suggests ancestral hexaploidization in major angiosperm phyla. Nature 449:463-467.
Paterson, A. H., J. E. Bowers, R. Bruggmann, I. Dubchak, J. Grimwood, H. Gundlach, G. Haberer, U. Hellsten, T. Mitros, A. Poliakov, J. Schmutz, M. Spannagl, H. Tang, X. Wang, T. Wicker, et al. 2009. The Sorghum bicolor genome and the diversification of grasses. Nature 457:551-556.
Sarah, G., F. Homa, S. Pointet, S. Contreras, F. Sabot, B. Nabholz, S. Santoni, L. Saune, M. Ardisson, N. Chantret, C. Sauvage, J. Tregear, C. Jourda, D. Pot, Y. Vigouroux, et al. 2016. A large set of 26 new reference transcriptomes dedicated to comparative population genomics in crops and wild relatives. Mol Ecol Resour.
Schnable, P. S., D. Ware, R. S. Fulton, J. C. Stein, F. Wei, S. Pasternak, C. Liang, J. Zhang, L. Fulton, T. A. Graves, P. Minx, A. D. Reily, L. Courtney, S. S. Kruchowski, C. Tomlinson, et al. 2009. The B73 maize genome: complexity, diversity, and dynamics. Science 326:1112-1115.
Tomato Genome, C. 2012. The tomato genome sequence provides insights into fleshy fruit evolution. Nature 485:635-641.
