# Supplementary material for: Evolutionary forces affecting synonymous variations in plant genomes
Source: PLoS Genet. 2017 May 22;13(5):e1006799. doi: 10.1371/journal.pgen.1006799 (PMC5460877; doi:10.1371/journal.pgen.1006799)
Supplement: S3 Table — (XLSX) [file pgen.1006799.s007.xlsx]

## Sheet: Coffea canephora
AminoAcid	Codon	Degeneration	RSCU	RSCU_Low_expression	RSCU_Hpgh_expression	DeltaRSCU	p-value_MannWhitney_Utest	Codons	Significant	Status
STOP	TAA	3	NA	NA	NA	0	NA	STOP.TAA	FALSE	NA
STOP	TAG	3	NA	NA	NA	0	NA	STOP.TAG	FALSE	NA
STOP	TGA	3	NA	NA	NA	0	NA	STOP.TGA	FALSE	NA
A	GCT	4	1.59028	1.50719	1.64545	0.138265	4.37668e-09	A.GCT	TRUE	Preferred_Significant
A	GCC	4	0.746625	0.694393	0.82825	0.133857	1.99527e-37	A.GCC	TRUE	Preferred_Significant
A	GCA	4	1.3431	1.51528	1.19279	-0.322491	7.6706e-06	A.GCA	TRUE	Unpreferred_Significant
A	GCG	4	0.314625	0.28231	0.326873	0.0445628	1.27981e-39	A.GCG	TRUE	Preferred_Significant
C	TGT	2	1.05323	1.05301	0.996314	-0.056692	0.0400903	C.TGT	TRUE	Unpreferred_Significant
C	TGC	2	0.946768	0.946994	1.00369	0.056692	0.0400903	C.TGC	TRUE	Preferred_Significant
D	GAT	2	1.35391	1.34462	1.32648	-0.0181412	9.44464e-07	D.GAT	TRUE	Unpreferred_Significant
D	GAC	2	0.646095	0.655383	0.673524	0.0181412	9.44464e-07	D.GAC	TRUE	Preferred_Significant
E	GAA	2	1.09514	1.19115	1.0024	-0.188755	1.05587e-21	E.GAA	TRUE	Unpreferred_Significant
E	GAG	2	0.904861	0.808847	0.997602	0.188755	1.05587e-21	E.GAG	TRUE	Preferred_Significant
F	TTT	2	1.18882	1.2453	1.1104	-0.134907	2.12931e-13	F.TTT	TRUE	Unpreferred_Significant
F	TTC	2	0.81118	0.754697	0.889605	0.134907	2.12931e-13	F.TTC	TRUE	Preferred_Significant
G	GGT	4	1.1139	1.0441	1.11987	0.0757679	1.16211e-10	G.GGT	TRUE	Preferred_Significant
G	GGC	4	0.753798	0.655994	0.807096	0.151102	3.27005e-26	G.GGC	TRUE	Preferred_Significant
G	GGA	4	1.32974	1.53074	1.29576	-0.234986	0.00119188	G.GGA	TRUE	Unpreferred_Significant
G	GGG	4	0.79743	0.749726	0.773864	0.0241379	1.05668e-14	G.GGG	TRUE	Preferred_Significant
H	CAT	2	1.27406	1.26944	1.21403	-0.0554152	6.04342e-05	H.CAT	TRUE	Unpreferred_Significant
H	CAC	2	0.725939	0.730559	0.785974	0.0554152	6.04342e-05	H.CAC	TRUE	Preferred_Significant
I	ATT	3	1.42467	1.43333	1.40605	-0.0272821	0.900905	I.ATT	FALSE	Unpreferred_Unsignificant
I	ATC	3	0.811984	0.772593	0.95335	0.180757	2.96724e-23	I.ATC	TRUE	Preferred_Significant
I	ATA	3	0.763348	0.794079	0.640604	-0.153475	0.880052	I.ATA	FALSE	Unpreferred_Unsignificant
K	AAA	2	0.994342	1.14332	0.866874	-0.276451	1.77797e-41	K.AAA	TRUE	Unpreferred_Significant
K	AAG	2	1.00566	0.856675	1.13313	0.276451	1.77797e-41	K.AAG	TRUE	Preferred_Significant
L	TTA	6	0.801776	1.02723	0.62444	-0.402788	0.0256901	L.TTA	TRUE	Unpreferred_Significant
L	TTG	6	1.46286	1.40662	1.46888	0.0622584	5.95145e-09	L.TTG	TRUE	Preferred_Significant
L	CTT	6	1.39223	1.30091	1.45733	0.156424	8.35359e-19	L.CTT	TRUE	Preferred_Significant
L	CTC	6	0.815885	0.764273	0.930179	0.165906	1.18907e-35	L.CTC	TRUE	Preferred_Significant
L	CTA	6	0.603468	0.68677	0.523234	-0.163536	3.29843e-05	L.CTA	TRUE	Unpreferred_Significant
L	CTG	6	0.919899	0.8011	0.991826	0.190726	1.19888e-34	L.CTG	TRUE	Preferred_Significant
M	ATG	1	1	1	1	0	NA	M.ATG	FALSE	NA
N	AAT	2	1.24867	1.20239	1.17114	-0.031247	0.00310761	N.AAT	TRUE	Unpreferred_Significant
N	AAC	2	0.751325	0.797609	0.828856	0.031247	0.00310761	N.AAC	TRUE	Preferred_Significant
P	CCT	4	1.45242	1.35779	1.46359	0.105806	3.16323e-07	P.CCT	TRUE	Preferred_Significant
P	CCC	4	0.688963	0.61936	0.714435	0.0950747	1.42696e-22	P.CCC	TRUE	Preferred_Significant
P	CCA	4	1.42782	1.65356	1.35451	-0.299046	1.51984e-05	P.CCA	TRUE	Unpreferred_Significant
P	CCG	4	0.42666	0.368036	0.464927	0.0968906	1.0189e-33	P.CCG	TRUE	Preferred_Significant
Q	CAA	2	1.06166	1.18523	0.978399	-0.206832	1.37548e-19	Q.CAA	TRUE	Unpreferred_Significant
Q	CAG	2	0.938339	0.814769	1.0216	0.206832	1.37548e-19	Q.CAG	TRUE	Preferred_Significant
R	CGT	6	0.675771	0.579286	0.782841	0.203555	1.82246e-40	R.CGT	TRUE	Preferred_Significant
R	CGC	6	0.508295	0.372049	0.596583	0.224533	5.86638e-47	R.CGC	TRUE	Preferred_Significant
R	CGA	6	0.636602	0.529784	0.600893	0.0711092	4.76482e-18	R.CGA	TRUE	Preferred_Significant
R	CGG	6	0.533094	0.399484	0.563926	0.164442	8.13008e-39	R.CGG	TRUE	Preferred_Significant
R	AGA	6	2.02337	2.47439	1.7668	-0.707588	3.65471e-17	R.AGA	TRUE	Unpreferred_Significant
R	AGG	6	1.6199	1.637	1.68632	0.049322	8.23774e-06	R.AGG	TRUE	Preferred_Significant
S	TCT	6	1.47371	1.38542	1.46779	0.0823746	8.76555e-10	S.TCT	TRUE	Preferred_Significant
S	TCC	6	0.888294	0.80618	0.979085	0.172905	2.00017e-36	S.TCC	TRUE	Preferred_Significant
S	TCA	6	1.35079	1.50383	1.25109	-0.252739	0.57901	S.TCA	FALSE	Unpreferred_Unsignificant
S	TCG	6	0.400587	0.300248	0.445591	0.145343	9.59394e-52	S.TCG	TRUE	Preferred_Significant
S	AGT	6	1.01414	1.18316	0.922426	-0.260736	0.176497	S.AGT	FALSE	Unpreferred_Unsignificant
S	AGC	6	0.867452	0.813031	0.927744	0.114713	3.0565e-26	S.AGC	TRUE	Preferred_Significant
T	ACT	4	1.44609	1.44023	1.43807	-0.00216093	0.00832112	T.ACT	TRUE	Unpreferred_Significant
T	ACC	4	0.8455	0.719862	0.996493	0.276631	1.85467e-40	T.ACC	TRUE	Preferred_Significant
T	ACA	4	1.28868	1.45254	1.14894	-0.303592	0.000161439	T.ACA	TRUE	Unpreferred_Significant
T	ACG	4	0.415407	0.387249	0.411472	0.0242229	6.79074e-27	T.ACG	TRUE	Preferred_Significant
V	GTT	4	1.53876	1.49757	1.53795	0.0403858	0.0130737	V.GTT	TRUE	Preferred_Significant
V	GTC	4	0.72706	0.723852	0.790005	0.066153	2.4443e-20	V.GTC	TRUE	Preferred_Significant
V	GTA	4	0.701176	0.77112	0.582348	-0.188773	0.0420673	V.GTA	TRUE	Unpreferred_Significant
V	GTG	4	1.02947	1.00487	1.08581	0.0809401	4.44936e-10	V.GTG	TRUE	Preferred_Significant
W	TGG	1	1	1	1	0	NA	W.TGG	FALSE	NA
Y	TAT	2	1.18681	1.23872	1.11181	-0.126906	9.6715e-10	Y.TAT	TRUE	Unpreferred_Significant
Y	TAC	2	0.813186	0.761285	0.888191	0.126906	9.6715e-10	Y.TAC	TRUE	Preferred_Significant

## Sheet: Dioscorea abyssinica
AminoAcid	Codon	Degeneration	RSCU	RSCU_Low_expression	RSCU_Hpgh_expression	DeltaRSCU	p-value_MannWhitney_Utest	Codons	Significant	Status
STOP	TAA	3	NA	NA	NA	0	NA	STOP.TAA	FALSE	NA
STOP	TAG	3	NA	NA	NA	0	NA	STOP.TAG	FALSE	NA
STOP	TGA	3	NA	NA	NA	0	NA	STOP.TGA	FALSE	NA
A	GCT	4	1.47252	1.4942	1.46532	-0.0288732	0.000204063	A.GCT	TRUE	Unpreferred_Significant
A	GCC	4	0.863365	0.723717	0.973679	0.249962	1.6296e-61	A.GCC	TRUE	Preferred_Significant
A	GCA	4	1.21891	1.45666	1.05793	-0.398725	0.0658658	A.GCA	FALSE	Unpreferred_Unsignificant
A	GCG	4	0.445214	0.325429	0.503065	0.177636	3.36424e-83	A.GCG	TRUE	Preferred_Significant
C	TGT	2	0.973552	1.06688	0.896357	-0.170524	3.64782e-07	C.TGT	TRUE	Unpreferred_Significant
C	TGC	2	1.02645	0.933119	1.10364	0.170524	3.64782e-07	C.TGC	TRUE	Preferred_Significant
D	GAT	2	1.3736	1.3817	1.33688	-0.0448239	4.09759e-13	D.GAT	TRUE	Unpreferred_Significant
D	GAC	2	0.626396	0.618296	0.66312	0.0448239	4.09759e-13	D.GAC	TRUE	Preferred_Significant
E	GAA	2	0.986315	1.09268	0.873105	-0.219573	9.28061e-17	E.GAA	TRUE	Unpreferred_Significant
E	GAG	2	1.01368	0.907322	1.1269	0.219573	9.28061e-17	E.GAG	TRUE	Preferred_Significant
F	TTT	2	1.03762	1.11912	0.950444	-0.168681	2.53855e-12	F.TTT	TRUE	Unpreferred_Significant
F	TTC	2	0.962384	0.880875	1.04956	0.168681	2.53855e-12	F.TTC	TRUE	Preferred_Significant
G	GGT	4	1.09466	1.05225	1.12354	0.0712846	8.15459e-21	G.GGT	TRUE	Preferred_Significant
G	GGC	4	0.880633	0.770118	0.939978	0.16986	9.9301e-45	G.GGC	TRUE	Preferred_Significant
G	GGA	4	1.24293	1.38758	1.14551	-0.242071	0.957977	G.GGA	FALSE	Unpreferred_Unsignificant
G	GGG	4	0.781778	0.79005	0.790976	0.000926181	1.79225e-29	G.GGG	TRUE	Preferred_Significant
H	CAT	2	1.2794	1.32992	1.17931	-0.15061	5.68572e-15	H.CAT	TRUE	Unpreferred_Significant
H	CAC	2	0.720602	0.670083	0.820693	0.15061	5.68572e-15	H.CAC	TRUE	Preferred_Significant
I	ATT	3	1.25238	1.26822	1.18047	-0.0877463	0.913577	I.ATT	FALSE	Unpreferred_Unsignificant
I	ATC	3	1.07351	0.971008	1.25889	0.287883	8.90617e-31	I.ATC	TRUE	Preferred_Significant
I	ATA	3	0.674111	0.760775	0.560638	-0.200137	0.314839	I.ATA	FALSE	Unpreferred_Unsignificant
K	AAA	2	0.887358	1.05576	0.745949	-0.309812	2.31828e-30	K.AAA	TRUE	Unpreferred_Significant
K	AAG	2	1.11264	0.944239	1.25405	0.309812	2.31828e-30	K.AAG	TRUE	Preferred_Significant
L	TTA	6	0.688768	0.899505	0.507271	-0.392234	0.0110884	L.TTA	TRUE	Unpreferred_Significant
L	TTG	6	1.37652	1.50378	1.28116	-0.222622	0.000629206	L.TTG	TRUE	Unpreferred_Significant
L	CTT	6	1.44947	1.36058	1.5076	0.147023	3.91681e-24	L.CTT	TRUE	Preferred_Significant
L	CTC	6	1.14208	0.874427	1.34286	0.468433	1.47044e-83	L.CTC	TRUE	Preferred_Significant
L	CTA	6	0.539369	0.606852	0.441495	-0.165357	1.05408e-24	L.CTA	TRUE	Unpreferred_Significant
L	CTG	6	0.803788	0.754861	0.919619	0.164758	5.63451e-67	L.CTG	TRUE	Preferred_Significant
M	ATG	1	1	1	1	0	NA	M.ATG	FALSE	NA
N	AAT	2	1.14855	1.13703	1.0485	-0.0885349	1.694e-05	N.AAT	TRUE	Unpreferred_Significant
N	AAC	2	0.851454	0.862969	0.951504	0.0885349	1.694e-05	N.AAC	TRUE	Preferred_Significant
P	CCT	4	1.41571	1.37358	1.39566	0.0220864	4.08288e-07	P.CCT	TRUE	Preferred_Significant
P	CCC	4	0.65096	0.585224	0.697071	0.111846	4.69669e-42	P.CCC	TRUE	Preferred_Significant
P	CCA	4	1.33336	1.58698	1.22881	-0.358169	0.0104237	P.CCA	TRUE	Unpreferred_Significant
P	CCG	4	0.599966	0.454219	0.678455	0.224236	8.92089e-57	P.CCG	TRUE	Preferred_Significant
Q	CAA	2	1.06709	1.2401	0.938419	-0.301679	3.14611e-31	Q.CAA	TRUE	Unpreferred_Significant
Q	CAG	2	0.932915	0.759901	1.06158	0.301679	3.14611e-31	Q.CAG	TRUE	Preferred_Significant
R	CGT	6	0.663659	0.430513	0.7952	0.364686	5.48425e-96	R.CGT	TRUE	Preferred_Significant
R	CGC	6	0.685255	0.41765	0.853344	0.435694	1.07334e-96	R.CGC	TRUE	Preferred_Significant
R	CGA	6	0.650141	0.585033	0.597679	0.0126459	1.63791e-42	R.CGA	TRUE	Preferred_Significant
R	CGG	6	0.684679	0.567158	0.702268	0.13511	5.25629e-58	R.CGG	TRUE	Preferred_Significant
R	AGA	6	1.81827	2.40575	1.49499	-0.910761	6.74283e-12	R.AGA	TRUE	Unpreferred_Significant
R	AGG	6	1.498	1.5939	1.55652	-0.0373755	6.8797e-13	R.AGG	TRUE	Unpreferred_Significant
S	TCT	6	1.4414	1.34786	1.42329	0.0754369	2.21589e-19	S.TCT	TRUE	Preferred_Significant
S	TCC	6	1.0164	0.904353	1.12137	0.217012	1.29582e-57	S.TCC	TRUE	Preferred_Significant
S	TCA	6	1.30244	1.57428	1.13892	-0.435366	0.357877	S.TCA	FALSE	Unpreferred_Unsignificant
S	TCG	6	0.481557	0.325902	0.540878	0.214976	4.79162e-92	S.TCG	TRUE	Preferred_Significant
S	AGT	6	0.912387	1.02228	0.839797	-0.182485	4.31991e-10	S.AGT	TRUE	Unpreferred_Significant
S	AGC	6	0.845822	0.825323	0.93575	0.110426	4.51793e-44	S.AGC	TRUE	Preferred_Significant
T	ACT	4	1.37201	1.3558	1.38028	0.0244778	1.60366e-07	T.ACT	TRUE	Preferred_Significant
T	ACC	4	0.928422	0.831399	1.0809	0.2495	2.68121e-47	T.ACC	TRUE	Preferred_Significant
T	ACA	4	1.27743	1.49659	1.06745	-0.429144	1.65914e-05	T.ACA	TRUE	Unpreferred_Significant
T	ACG	4	0.422142	0.316213	0.471379	0.155166	1.57029e-66	T.ACG	TRUE	Preferred_Significant
V	GTT	4	1.4826	1.52157	1.43465	-0.0869152	0.0270991	V.GTT	TRUE	Unpreferred_Significant
V	GTC	4	0.820187	0.734966	0.897137	0.162171	7.1026e-50	V.GTC	TRUE	Preferred_Significant
V	GTA	4	0.55444	0.695681	0.425655	-0.270027	6.72083e-10	V.GTA	TRUE	Unpreferred_Significant
V	GTG	4	1.14278	1.04779	1.24256	0.19477	1.80163e-29	V.GTG	TRUE	Preferred_Significant
W	TGG	1	1	1	1	0	NA	W.TGG	FALSE	NA
Y	TAT	2	1.17121	1.19629	1.07222	-0.124076	1.39468e-08	Y.TAT	TRUE	Unpreferred_Significant
Y	TAC	2	0.828789	0.803706	0.927782	0.124076	1.39468e-08	Y.TAC	TRUE	Preferred_Significant

## Sheet: Elaeis guineensis
AminoAcid	Codon	Degeneration	RSCU	RSCU_Low_expression	RSCU_Hpgh_expression	DeltaRSCU	p-value_MannWhitney_Utest	Codons	Significant	Status
STOP	TAA	3	NA	NA	NA	0	NA	STOP.TAA	FALSE	NA
STOP	TAG	3	NA	NA	NA	0	NA	STOP.TAG	FALSE	NA
STOP	TGA	3	NA	NA	NA	0	NA	STOP.TGA	FALSE	NA
A	GCT	4	1.3663	1.36154	1.35803	-0.00351569	1.58686e-06	A.GCT	TRUE	Unpreferred_Significant
A	GCC	4	0.90834	0.846105	1.02085	0.174747	6.79142e-62	A.GCC	TRUE	Preferred_Significant
A	GCA	4	1.28643	1.42725	1.09793	-0.329326	1.54333e-10	A.GCA	TRUE	Unpreferred_Significant
A	GCG	4	0.438922	0.365099	0.523194	0.158094	2.65364e-147	A.GCG	TRUE	Preferred_Significant
C	TGT	2	0.931457	0.977309	0.87119	-0.106119	1.11445e-05	C.TGT	TRUE	Unpreferred_Significant
C	TGC	2	1.06854	1.02269	1.12881	0.106119	1.11445e-05	C.TGC	TRUE	Preferred_Significant
D	GAT	2	1.30263	1.31336	1.23499	-0.0783692	2.52948e-22	D.GAT	TRUE	Unpreferred_Significant
D	GAC	2	0.697373	0.686642	0.765011	0.0783692	2.52948e-22	D.GAC	TRUE	Preferred_Significant
E	GAA	2	0.937371	1.02785	0.799365	-0.228481	3.25081e-40	E.GAA	TRUE	Unpreferred_Significant
E	GAG	2	1.06263	0.972154	1.20064	0.228481	3.25081e-40	E.GAG	TRUE	Preferred_Significant
F	TTT	2	1.05538	1.08234	0.97013	-0.11221	3.8274e-13	F.TTT	TRUE	Unpreferred_Significant
F	TTC	2	0.944617	0.91766	1.02987	0.11221	3.8274e-13	F.TTC	TRUE	Preferred_Significant
G	GGT	4	1.03097	0.992782	1.04069	0.0479067	3.07141e-22	G.GGT	TRUE	Preferred_Significant
G	GGC	4	0.855497	0.805153	0.929386	0.124233	5.27214e-52	G.GGC	TRUE	Preferred_Significant
G	GGA	4	1.23253	1.3823	1.09428	-0.288019	4.03219e-08	G.GGA	TRUE	Unpreferred_Significant
G	GGG	4	0.881	0.81977	0.935649	0.115879	2.17198e-42	G.GGG	TRUE	Preferred_Significant
H	CAT	2	1.22854	1.27431	1.1162	-0.15811	4.79065e-27	H.CAT	TRUE	Unpreferred_Significant
H	CAC	2	0.771456	0.725694	0.883805	0.15811	4.79065e-27	H.CAC	TRUE	Preferred_Significant
I	ATT	3	1.18548	1.16159	1.15405	-0.00754684	0.0363437	I.ATT	TRUE	Unpreferred_Significant
I	ATC	3	1.08179	1.01236	1.24843	0.236075	1.71574e-39	I.ATC	TRUE	Preferred_Significant
I	ATA	3	0.732728	0.826049	0.597521	-0.228528	1.7898e-09	I.ATA	TRUE	Unpreferred_Significant
K	AAA	2	0.856985	0.981605	0.691931	-0.289673	3.9988e-69	K.AAA	TRUE	Unpreferred_Significant
K	AAG	2	1.14301	1.0184	1.30807	0.289673	3.9988e-69	K.AAG	TRUE	Preferred_Significant
L	TTA	6	0.674746	0.86061	0.496189	-0.364421	1.10316e-08	L.TTA	TRUE	Unpreferred_Significant
L	TTG	6	1.26341	1.30048	1.15839	-0.142088	0.553765	L.TTG	FALSE	Unpreferred_Unsignificant
L	CTT	6	1.3363	1.26076	1.36941	0.108653	3.44469e-21	L.CTT	TRUE	Preferred_Significant
L	CTC	6	1.1381	1.01916	1.35349	0.334335	1.28485e-77	L.CTC	TRUE	Preferred_Significant
L	CTA	6	0.569402	0.686612	0.451382	-0.23523	0.824436	L.CTA	FALSE	Unpreferred_Unsignificant
L	CTG	6	1.01804	0.872387	1.17114	0.298752	1.83182e-87	L.CTG	TRUE	Preferred_Significant
M	ATG	1	1	1	1	0	NA	M.ATG	FALSE	NA
N	AAT	2	1.155	1.1896	1.0299	-0.1597	1.66831e-27	N.AAT	TRUE	Unpreferred_Significant
N	AAC	2	0.844995	0.810401	0.970101	0.1597	1.66831e-27	N.AAC	TRUE	Preferred_Significant
P	CCT	4	1.32912	1.3086	1.29866	-0.00993898	2.0644e-07	P.CCT	TRUE	Unpreferred_Significant
P	CCC	4	0.776126	0.748141	0.867847	0.119706	2.19568e-55	P.CCC	TRUE	Preferred_Significant
P	CCA	4	1.37481	1.47216	1.2465	-0.225661	0.00236574	P.CCA	TRUE	Unpreferred_Significant
P	CCG	4	0.519941	0.471099	0.586993	0.115895	1.90341e-88	P.CCG	TRUE	Preferred_Significant
Q	CAA	2	0.929463	1.0704	0.766144	-0.304259	2.16336e-62	Q.CAA	TRUE	Unpreferred_Significant
Q	CAG	2	1.07054	0.929596	1.23386	0.304259	2.16336e-62	Q.CAG	TRUE	Preferred_Significant
R	CGT	6	0.606498	0.485458	0.722329	0.236871	9.1337e-132	R.CGT	TRUE	Preferred_Significant
R	CGC	6	0.642476	0.531106	0.81793	0.286824	2.0461e-155	R.CGC	TRUE	Preferred_Significant
R	CGA	6	0.645583	0.663488	0.586074	-0.0774143	2.37973e-32	R.CGA	TRUE	Unpreferred_Significant
R	CGG	6	0.733549	0.586774	0.817203	0.230428	1.67502e-122	R.CGG	TRUE	Preferred_Significant
R	AGA	6	1.73677	2.10763	1.35242	-0.755212	1.51829e-33	R.AGA	TRUE	Unpreferred_Significant
R	AGG	6	1.63512	1.62555	1.70405	0.0785033	8.89153e-17	R.AGG	TRUE	Preferred_Significant
S	TCT	6	1.36854	1.3609	1.3331	-0.0277924	1.72498e-07	S.TCT	TRUE	Unpreferred_Significant
S	TCC	6	1.05983	0.977124	1.17004	0.192912	3.0188e-50	S.TCC	TRUE	Preferred_Significant
S	TCA	6	1.21069	1.33148	1.01784	-0.313638	0.000334893	S.TCA	TRUE	Unpreferred_Significant
S	TCG	6	0.539339	0.474225	0.60865	0.134424	5.11864e-97	S.TCG	TRUE	Preferred_Significant
S	AGT	6	0.856543	0.946358	0.779727	-0.166631	6.61164e-05	S.AGT	TRUE	Unpreferred_Significant
S	AGC	6	0.965061	0.909914	1.09064	0.180725	1.56622e-52	S.AGC	TRUE	Preferred_Significant
T	ACT	4	1.21263	1.22681	1.17074	-0.0560704	0.000199282	T.ACT	TRUE	Unpreferred_Significant
T	ACC	4	1.04054	0.986103	1.23801	0.251911	7.27614e-56	T.ACC	TRUE	Preferred_Significant
T	ACA	4	1.27221	1.36834	1.06322	-0.305118	5.46985e-08	T.ACA	TRUE	Unpreferred_Significant
T	ACG	4	0.474621	0.418746	0.528024	0.109278	2.02137e-94	T.ACG	TRUE	Preferred_Significant
V	GTT	4	1.33238	1.33615	1.26918	-0.0669691	0.0154705	V.GTT	TRUE	Unpreferred_Significant
V	GTC	4	0.902028	0.898595	0.985858	0.0872627	1.56563e-36	V.GTC	TRUE	Preferred_Significant
V	GTA	4	0.601319	0.691532	0.456512	-0.23502	0.0540476	V.GTA	FALSE	Unpreferred_Unsignificant
V	GTG	4	1.16427	1.07372	1.28845	0.214727	1.30005e-45	V.GTG	TRUE	Preferred_Significant
W	TGG	1	1	1	1	0	NA	W.TGG	FALSE	NA
Y	TAT	2	1.15624	1.20242	1.0508	-0.15162	2.36544e-22	Y.TAT	TRUE	Unpreferred_Significant
Y	TAC	2	0.843757	0.797584	0.949204	0.15162	2.36544e-22	Y.TAC	TRUE	Preferred_Significant

## Sheet: Musa acuminata
AminoAcid	Codon	Degeneration	RSCU	RSCU_Low_expression	RSCU_Hpgh_expression	DeltaRSCU	p-value_MannWhitney_Utest	Codons	Significant	Status
STOP	TAA	3	NA	NA	NA	0	NA	STOP.TAA	FALSE	NA
STOP	TAG	3	NA	NA	NA	0	NA	STOP.TAG	FALSE	NA
STOP	TGA	3	NA	NA	NA	0	NA	STOP.TGA	FALSE	NA
A	GCT	4	1.23639	1.23896	1.15672	-0.0822469	0.00352364	A.GCT	TRUE	Unpreferred_Significant
A	GCC	4	1.0375	0.970064	1.197	0.226938	8.6847e-65	A.GCC	TRUE	Preferred_Significant
A	GCA	4	1.14001	1.23513	0.984112	-0.25102	0.00771276	A.GCA	TRUE	Unpreferred_Significant
A	GCG	4	0.580978	0.553008	0.653201	0.100193	1.9089e-83	A.GCG	TRUE	Preferred_Significant
C	TGT	2	0.826572	0.836088	0.71518	-0.120909	0.0018622	C.TGT	TRUE	Unpreferred_Significant
C	TGC	2	1.17343	1.16391	1.28482	0.120909	0.0018622	C.TGC	TRUE	Preferred_Significant
D	GAT	2	1.15892	1.19736	1.05508	-0.14228	2.26956e-25	D.GAT	TRUE	Unpreferred_Significant
D	GAC	2	0.841084	0.802635	0.944916	0.14228	2.26956e-25	D.GAC	TRUE	Preferred_Significant
E	GAA	2	0.861994	0.942224	0.742095	-0.200129	1.2254e-29	E.GAA	TRUE	Unpreferred_Significant
E	GAG	2	1.13801	1.05778	1.2579	0.200129	1.2254e-29	E.GAG	TRUE	Preferred_Significant
F	TTT	2	0.890198	0.928491	0.760108	-0.168383	1.83083e-13	F.TTT	TRUE	Unpreferred_Significant
F	TTC	2	1.1098	1.07151	1.23989	0.168383	1.83083e-13	F.TTC	TRUE	Preferred_Significant
G	GGT	4	0.961113	0.961561	0.904186	-0.0573754	2.63392e-11	G.GGT	TRUE	Unpreferred_Significant
G	GGC	4	1.02797	0.974826	1.141	0.166171	3.48965e-46	G.GGC	TRUE	Preferred_Significant
G	GGA	4	1.1542	1.2569	1.06891	-0.187996	0.100643	G.GGA	FALSE	Unpreferred_Unsignificant
G	GGG	4	0.852538	0.805088	0.88076	0.0756723	1.49515e-44	G.GGG	TRUE	Preferred_Significant
H	CAT	2	1.09568	1.16781	0.973538	-0.194272	5.15185e-25	H.CAT	TRUE	Unpreferred_Significant
H	CAC	2	0.904318	0.83219	1.02646	0.194272	5.15185e-25	H.CAC	TRUE	Preferred_Significant
I	ATT	3	1.01429	1.04737	0.910271	-0.137096	0.498615	I.ATT	FALSE	Unpreferred_Unsignificant
I	ATC	3	1.32777	1.26959	1.55849	0.288898	2.34168e-34	I.ATC	TRUE	Preferred_Significant
I	ATA	3	0.65794	0.683041	0.531238	-0.151802	0.133266	I.ATA	FALSE	Unpreferred_Unsignificant
K	AAA	2	0.729417	0.79916	0.593523	-0.205637	6.08814e-22	K.AAA	TRUE	Unpreferred_Significant
K	AAG	2	1.27058	1.20084	1.40648	0.205637	6.08814e-22	K.AAG	TRUE	Preferred_Significant
L	TTA	6	0.521327	0.580052	0.386772	-0.193281	0.00359336	L.TTA	TRUE	Unpreferred_Significant
L	TTG	6	1.16962	1.20906	1.06289	-0.146168	0.0157317	L.TTG	TRUE	Unpreferred_Significant
L	CTT	6	1.23872	1.2493	1.18184	-0.0674517	3.5e-06	L.CTT	TRUE	Unpreferred_Significant
L	CTC	6	1.3724	1.28349	1.61278	0.329286	5.69884e-67	L.CTC	TRUE	Preferred_Significant
L	CTA	6	0.511389	0.555968	0.420302	-0.135665	3.53055e-10	L.CTA	TRUE	Unpreferred_Significant
L	CTG	6	1.18243	1.12047	1.3293	0.208827	7.46122e-47	L.CTG	TRUE	Preferred_Significant
M	ATG	1	1	1	1	0	NA	M.ATG	FALSE	NA
N	AAT	2	0.978474	1.00224	0.849488	-0.152748	1.87327e-13	N.AAT	TRUE	Unpreferred_Significant
N	AAC	2	1.02153	0.997763	1.15051	0.152748	1.87327e-13	N.AAC	TRUE	Preferred_Significant
P	CCT	4	1.22493	1.2469	1.15002	-0.0968813	0.00234726	P.CCT	TRUE	Unpreferred_Significant
P	CCC	4	0.851144	0.796215	1.00197	0.205753	4.55943e-60	P.CCC	TRUE	Preferred_Significant
P	CCA	4	1.20113	1.25317	1.05314	-0.200025	0.911602	P.CCA	FALSE	Unpreferred_Unsignificant
P	CCG	4	0.71788	0.699699	0.787252	0.0875526	3.10524e-48	P.CCG	TRUE	Preferred_Significant
Q	CAA	2	0.855426	0.968725	0.7382	-0.230525	8.24178e-33	Q.CAA	TRUE	Unpreferred_Significant
Q	CAG	2	1.14457	1.03128	1.2618	0.230525	8.24178e-33	Q.CAG	TRUE	Preferred_Significant
R	CGT	6	0.625785	0.568193	0.674809	0.106616	2.9822e-67	R.CGT	TRUE	Preferred_Significant
R	CGC	6	0.823957	0.734135	1.03652	0.302382	1.41926e-104	R.CGC	TRUE	Preferred_Significant
R	CGA	6	0.699277	0.686461	0.66169	-0.0247709	4.25705e-26	R.CGA	TRUE	Unpreferred_Significant
R	CGG	6	0.833895	0.787293	0.848427	0.0611343	1.23402e-38	R.CGG	TRUE	Preferred_Significant
R	AGA	6	1.4822	1.72824	1.16324	-0.565002	3.80837e-14	R.AGA	TRUE	Unpreferred_Significant
R	AGG	6	1.53122	1.49137	1.61178	0.120412	1.78042e-19	R.AGG	TRUE	Preferred_Significant
S	TCT	6	1.19594	1.26283	1.08218	-0.180649	0.147495	S.TCT	FALSE	Unpreferred_Unsignificant
S	TCC	6	1.18493	1.11455	1.37217	0.257625	8.59424e-62	S.TCC	TRUE	Preferred_Significant
S	TCA	6	1.05505	1.12184	0.856957	-0.264888	0.349407	S.TCA	FALSE	Unpreferred_Unsignificant
S	TCG	6	0.731709	0.702879	0.833574	0.130695	7.27706e-68	S.TCG	TRUE	Preferred_Significant
S	AGT	6	0.754895	0.771374	0.641292	-0.130082	6.30517e-09	S.AGT	TRUE	Unpreferred_Significant
S	AGC	6	1.07048	1.02009	1.20606	0.185963	1.06623e-57	S.AGC	TRUE	Preferred_Significant
T	ACT	4	1.06213	1.0701	0.972651	-0.0974476	4.38109e-05	T.ACT	TRUE	Unpreferred_Significant
T	ACC	4	1.15071	1.08332	1.37392	0.2906	9.57683e-59	T.ACC	TRUE	Preferred_Significant
T	ACA	4	1.12627	1.21229	0.930786	-0.281503	0.0027039	T.ACA	TRUE	Unpreferred_Significant
T	ACG	4	0.655491	0.631185	0.718621	0.0874364	9.53932e-62	T.ACG	TRUE	Preferred_Significant
V	GTT	4	1.18146	1.23614	1.04958	-0.186562	0.727162	V.GTT	FALSE	Unpreferred_Unsignificant
V	GTC	4	1.06181	1.0244	1.18036	0.15596	4.70963e-45	V.GTC	TRUE	Preferred_Significant
V	GTA	4	0.518854	0.571414	0.423179	-0.148235	4.34499e-11	V.GTA	TRUE	Unpreferred_Significant
V	GTG	4	1.23406	1.16414	1.34228	0.17814	6.25459e-34	V.GTG	TRUE	Preferred_Significant
W	TGG	1	1	1	1	0	NA	W.TGG	FALSE	NA
Y	TAT	2	0.957632	0.996274	0.829107	-0.167167	3.39632e-11	Y.TAT	TRUE	Unpreferred_Significant
Y	TAC	2	1.04237	1.00373	1.17089	0.167167	3.39632e-11	Y.TAC	TRUE	Preferred_Significant

## Sheet: Olea europea
AminoAcid	Codon	Degeneration	RSCU	RSCU_Low_expression	RSCU_Hpgh_expression	DeltaRSCU	p-value_MannWhitney_Utest	Codons	Significant	Status
STOP	TAA	3	NA	NA	NA	0	NA	STOP.TAA	FALSE	NA
STOP	TAG	3	NA	NA	NA	0	NA	STOP.TAG	FALSE	NA
STOP	TGA	3	NA	NA	NA	0	NA	STOP.TGA	FALSE	NA
A	GCT	4	1.547	1.47588	1.58578	0.109904	1.40714e-10	A.GCT	TRUE	Preferred_Significant
A	GCC	4	0.747688	0.7343	0.832705	0.098405	1.07506e-53	A.GCC	TRUE	Preferred_Significant
A	GCA	4	1.35158	1.48578	1.21589	-0.269886	0.276436	A.GCA	FALSE	Unpreferred_Unsignificant
A	GCG	4	0.348965	0.300078	0.358067	0.057989	2.67747e-69	A.GCG	TRUE	Preferred_Significant
C	TGT	2	1.1011	1.08357	1.01432	-0.0692494	0.00668859	C.TGT	TRUE	Unpreferred_Significant
C	TGC	2	0.898904	0.916433	0.985683	0.0692494	0.00668859	C.TGC	TRUE	Preferred_Significant
D	GAT	2	1.38305	1.35551	1.34971	-0.005797	9.05839e-11	D.GAT	TRUE	Unpreferred_Significant
D	GAC	2	0.616953	0.644491	0.650288	0.005797	9.05839e-11	D.GAC	TRUE	Preferred_Significant
E	GAA	2	1.11543	1.17998	1.01304	-0.166934	1.62669e-21	E.GAA	TRUE	Unpreferred_Significant
E	GAG	2	0.884566	0.820023	0.986958	0.166934	1.62669e-21	E.GAG	TRUE	Preferred_Significant
F	TTT	2	1.18677	1.17363	1.10004	-0.0735919	2.88837e-07	F.TTT	TRUE	Unpreferred_Significant
F	TTC	2	0.813231	0.826367	0.899959	0.0735919	2.88837e-07	F.TTC	TRUE	Preferred_Significant
G	GGT	4	1.13161	1.12476	1.17741	0.0526469	2.56316e-22	G.GGT	TRUE	Preferred_Significant
G	GGC	4	0.706819	0.663465	0.729791	0.066326	4.76652e-61	G.GGC	TRUE	Preferred_Significant
G	GGA	4	1.37478	1.43224	1.35137	-0.0808756	0.0268742	G.GGA	TRUE	Unpreferred_Significant
G	GGG	4	0.783003	0.779532	0.737511	-0.0420207	1.75922e-26	G.GGG	TRUE	Unpreferred_Significant
H	CAT	2	1.24679	1.27046	1.1591	-0.111358	3.12238e-12	H.CAT	TRUE	Unpreferred_Significant
H	CAC	2	0.75321	0.729539	0.840898	0.111358	3.12238e-12	H.CAC	TRUE	Preferred_Significant
I	ATT	3	1.46659	1.47085	1.46637	-0.00448138	0.620775	I.ATT	FALSE	Unpreferred_Unsignificant
I	ATC	3	0.755813	0.743818	0.856332	0.112513	1.60233e-32	I.ATC	TRUE	Preferred_Significant
I	ATA	3	0.777596	0.785335	0.677303	-0.108032	6.78944e-06	I.ATA	TRUE	Unpreferred_Significant
K	AAA	2	1.00904	1.11268	0.882958	-0.229719	5.0302e-33	K.AAA	TRUE	Unpreferred_Significant
K	AAG	2	0.990959	0.887323	1.11704	0.229719	5.0302e-33	K.AAG	TRUE	Preferred_Significant
L	TTA	6	0.837319	0.96171	0.651661	-0.310049	4.91653e-10	L.TTA	TRUE	Unpreferred_Significant
L	TTG	6	1.5175	1.50842	1.50208	-0.00633772	1.12217e-16	L.TTG	TRUE	Unpreferred_Significant
L	CTT	6	1.42197	1.36657	1.50275	0.136181	7.16023e-30	L.CTT	TRUE	Preferred_Significant
L	CTC	6	0.797714	0.766569	0.915746	0.149177	1.63594e-92	L.CTC	TRUE	Preferred_Significant
L	CTA	6	0.600308	0.685289	0.539549	-0.14574	1.42156e-37	L.CTA	TRUE	Unpreferred_Significant
L	CTG	6	0.822468	0.709803	0.885166	0.175363	3.27618e-79	L.CTG	TRUE	Preferred_Significant
M	ATG	1	1	1	1	0	NA	M.ATG	FALSE	NA
N	AAT	2	1.28907	1.32767	1.19517	-0.1325	1.5172e-23	N.AAT	TRUE	Unpreferred_Significant
N	AAC	2	0.710931	0.672326	0.804826	0.1325	1.5172e-23	N.AAC	TRUE	Preferred_Significant
P	CCT	4	1.41428	1.43602	1.39525	-0.0407697	0.000124755	P.CCT	TRUE	Unpreferred_Significant
P	CCC	4	0.662932	0.651982	0.685865	0.0338837	1.63138e-41	P.CCC	TRUE	Preferred_Significant
P	CCA	4	1.43379	1.50235	1.3881	-0.114249	0.147297	P.CCA	FALSE	Unpreferred_Unsignificant
P	CCG	4	0.48585	0.409654	0.529082	0.119428	2.11544e-62	P.CCG	TRUE	Preferred_Significant
Q	CAA	2	1.07985	1.19221	0.988602	-0.203613	3.09785e-22	Q.CAA	TRUE	Unpreferred_Significant
Q	CAG	2	0.920154	0.807785	1.0114	0.203613	3.09785e-22	Q.CAG	TRUE	Preferred_Significant
R	CGT	6	0.767029	0.601575	0.88159	0.280015	2.3249e-80	R.CGT	TRUE	Preferred_Significant
R	CGC	6	0.490698	0.433742	0.59597	0.162228	3.63941e-77	R.CGC	TRUE	Preferred_Significant
R	CGA	6	0.761648	0.787388	0.72132	-0.066068	2.02803e-34	R.CGA	TRUE	Unpreferred_Significant
R	CGG	6	0.566396	0.505604	0.560019	0.0544154	7.04315e-61	R.CGG	TRUE	Preferred_Significant
R	AGA	6	1.91748	2.1682	1.66019	-0.508005	0.00164007	R.AGA	TRUE	Unpreferred_Significant
R	AGG	6	1.49458	1.50349	1.57804	0.0745452	7.06427e-21	R.AGG	TRUE	Preferred_Significant
S	TCT	6	1.48876	1.40634	1.50817	0.101825	9.44999e-27	S.TCT	TRUE	Preferred_Significant
S	TCC	6	0.819336	0.857837	0.884776	0.0269384	9.41137e-48	S.TCC	TRUE	Preferred_Significant
S	TCA	6	1.36743	1.47933	1.22918	-0.250154	0.00177907	S.TCA	TRUE	Unpreferred_Significant
S	TCG	6	0.534068	0.531036	0.557667	0.0266312	1.09139e-67	S.TCG	TRUE	Preferred_Significant
S	AGT	6	1.01939	0.956396	0.976009	0.019613	1.29316e-35	S.AGT	TRUE	Preferred_Significant
S	AGC	6	0.765997	0.764764	0.838211	0.0734478	1.35783e-58	S.AGC	TRUE	Preferred_Significant
T	ACT	4	1.45178	1.36095	1.46918	0.108231	2.97507e-14	T.ACT	TRUE	Preferred_Significant
T	ACC	4	0.774199	0.71347	0.906857	0.193387	2.03071e-61	T.ACC	TRUE	Preferred_Significant
T	ACA	4	1.31526	1.49322	1.17441	-0.318804	0.0695031	T.ACA	FALSE	Unpreferred_Unsignificant
T	ACG	4	0.454945	0.424543	0.445785	0.0212424	1.1867e-43	T.ACG	TRUE	Preferred_Significant
V	GTT	4	1.55477	1.58131	1.53203	-0.049282	0.0469133	V.GTT	TRUE	Unpreferred_Significant
V	GTC	4	0.683605	0.745012	0.74061	-0.00440192	1.05432e-39	V.GTC	TRUE	Unpreferred_Significant
V	GTA	4	0.699447	0.747472	0.595682	-0.15179	1.36973e-18	V.GTA	TRUE	Unpreferred_Significant
V	GTG	4	1.05938	0.925668	1.12895	0.203286	3.95662e-40	V.GTG	TRUE	Preferred_Significant
W	TGG	1	1	1	1	0	NA	W.TGG	FALSE	NA
Y	TAT	2	1.20606	1.26718	1.10341	-0.163769	3.34408e-18	Y.TAT	TRUE	Unpreferred_Significant
Y	TAC	2	0.793943	0.732819	0.896588	0.163769	3.34408e-18	Y.TAC	TRUE	Preferred_Significant

## Sheet: Pennisetum glaucum
AminoAcid	Codon	Degeneration	RSCU	RSCU_Low_expression	RSCU_Hpgh_expression	DeltaRSCU	p-value_MannWhitney_Utest	Codons	Significant	Status
STOP	TAA	3	NA	NA	NA	0	NA	STOP.TAA	FALSE	NA
STOP	TAG	3	NA	NA	NA	0	NA	STOP.TAG	FALSE	NA
STOP	TGA	3	NA	NA	NA	0	NA	STOP.TGA	FALSE	NA
A	GCT	4	1.18122	0.99125	1.14797	0.156719	1.24113e-31	A.GCT	TRUE	Preferred_Significant
A	GCC	4	1.03356	1.15825	1.22894	0.0706917	1.89272e-13	A.GCC	TRUE	Preferred_Significant
A	GCA	4	1.10573	1.02122	0.894608	-0.126616	0.00131307	A.GCA	TRUE	Unpreferred_Significant
A	GCG	4	0.67427	0.82537	0.721307	-0.104063	2.66933e-09	A.GCG	TRUE	Unpreferred_Significant
C	TGT	2	0.753267	0.682201	0.648439	-0.0337622	0.128389	C.TGT	FALSE	Unpreferred_Unsignificant
C	TGC	2	1.24673	1.3178	1.35156	0.0337622	0.128389	C.TGC	FALSE	Preferred_Unsignificant
D	GAT	2	1.05535	0.897981	0.953085	0.0551035	0.0010435	D.GAT	TRUE	Preferred_Significant
D	GAC	2	0.944645	1.10202	1.04692	-0.0551035	0.0010435	D.GAC	TRUE	Unpreferred_Significant
E	GAA	2	0.783679	0.737013	0.631625	-0.105387	0.0970334	E.GAA	FALSE	Unpreferred_Unsignificant
E	GAG	2	1.21632	1.26299	1.36837	0.105387	0.0970334	E.GAG	FALSE	Preferred_Unsignificant
F	TTT	2	0.834676	0.729892	0.714794	-0.0150975	0.00384781	F.TTT	TRUE	Unpreferred_Significant
F	TTC	2	1.16532	1.27011	1.28521	0.0150975	0.00384781	F.TTC	TRUE	Preferred_Significant
G	GGT	4	0.951632	0.785819	0.979138	0.193319	8.68987e-54	G.GGT	TRUE	Preferred_Significant
G	GGC	4	1.20946	1.40106	1.35855	-0.0425188	0.0128046	G.GGC	TRUE	Unpreferred_Significant
G	GGA	4	0.985537	0.921653	0.875403	-0.0462496	8.78296e-10	G.GGA	TRUE	Unpreferred_Significant
G	GGG	4	0.849884	0.884734	0.783676	-0.101058	0.000985371	G.GGG	TRUE	Unpreferred_Significant
H	CAT	2	0.989444	0.879145	0.834823	-0.0443218	0.510095	H.CAT	FALSE	Unpreferred_Unsignificant
H	CAC	2	1.01056	1.12085	1.16518	0.0443218	0.510095	H.CAC	FALSE	Preferred_Unsignificant
I	ATT	3	1.02048	0.873808	0.956325	0.0825169	2.82673e-15	I.ATT	TRUE	Preferred_Significant
I	ATC	3	1.34325	1.54133	1.57281	0.0314881	0.293624	I.ATC	FALSE	Preferred_Unsignificant
I	ATA	3	0.636272	0.584866	0.470861	-0.114005	0.00238683	I.ATA	TRUE	Unpreferred_Significant
K	AAA	2	0.69872	0.701618	0.52434	-0.177279	1.0558e-05	K.AAA	TRUE	Unpreferred_Significant
K	AAG	2	1.30128	1.29838	1.47566	0.177279	1.0558e-05	K.AAG	TRUE	Preferred_Significant
L	TTA	6	0.445867	0.407193	0.31676	-0.0904325	5.18328e-17	L.TTA	TRUE	Unpreferred_Significant
L	TTG	6	1.02887	0.97721	0.855225	-0.121985	2.94128e-07	L.TTG	TRUE	Unpreferred_Significant
L	CTT	6	1.14136	0.924762	1.18367	0.258909	5.65423e-56	L.CTT	TRUE	Preferred_Significant
L	CTC	6	1.42262	1.64221	1.74201	0.099803	2.25891e-15	L.CTC	TRUE	Preferred_Significant
L	CTA	6	0.529963	0.507818	0.411555	-0.0962626	6.57066e-14	L.CTA	TRUE	Unpreferred_Significant
L	CTG	6	1.42734	1.53459	1.4867	-0.0478845	0.00183191	L.CTG	TRUE	Unpreferred_Significant
M	ATG	1	1	1	1	0	NA	M.ATG	FALSE	NA
N	AAT	2	0.917489	0.81045	0.750928	-0.0595219	0.741109	N.AAT	FALSE	Unpreferred_Unsignificant
N	AAC	2	1.08251	1.18955	1.24907	0.0595219	0.741109	N.AAC	FALSE	Preferred_Unsignificant
P	CCT	4	1.14134	0.955438	1.09557	0.140131	2.10169e-25	P.CCT	TRUE	Preferred_Significant
P	CCC	4	0.834287	0.909602	1.01782	0.10822	1.8181e-22	P.CCC	TRUE	Preferred_Significant
P	CCA	4	1.22224	1.09544	1.06538	-0.0300607	8.77339e-08	P.CCA	TRUE	Unpreferred_Significant
P	CCG	4	0.797612	1.03587	0.81632	-0.219548	0.0556943	P.CCG	FALSE	Unpreferred_Unsignificant
Q	CAA	2	0.768313	0.758844	0.612772	-0.146072	0.000215734	Q.CAA	TRUE	Unpreferred_Significant
Q	CAG	2	1.23169	1.24116	1.38723	0.146072	0.000215734	Q.CAG	TRUE	Preferred_Significant
R	CGT	6	0.648713	0.521485	0.785756	0.264271	3.23541e-82	R.CGT	TRUE	Preferred_Significant
R	CGC	6	1.03923	1.10755	1.39145	0.283903	1.96747e-51	R.CGC	TRUE	Preferred_Significant
R	CGA	6	0.540256	0.590426	0.427809	-0.162616	6.82098e-07	R.CGA	TRUE	Unpreferred_Significant
R	CGG	6	0.879419	1.01292	0.77123	-0.241686	0.00176805	R.CGG	TRUE	Unpreferred_Significant
R	AGA	6	1.28663	1.26287	0.974714	-0.288158	0.143713	R.AGA	FALSE	Unpreferred_Unsignificant
R	AGG	6	1.60207	1.49949	1.647	0.147512	4.46016e-21	R.AGG	TRUE	Preferred_Significant
S	TCT	6	1.07267	0.906802	1.0645	0.157693	8.57063e-37	S.TCT	TRUE	Preferred_Significant
S	TCC	6	1.15245	1.33608	1.3557	0.0196171	2.79953e-13	S.TCC	TRUE	Preferred_Significant
S	TCA	6	1.11876	0.96485	0.939509	-0.0253412	1.02058e-11	S.TCA	TRUE	Unpreferred_Significant
S	TCG	6	0.680997	0.800087	0.725215	-0.0748715	6.57019e-15	S.TCG	TRUE	Unpreferred_Significant
S	AGT	6	0.762904	0.686661	0.653414	-0.0332469	2.84792e-21	S.AGT	TRUE	Unpreferred_Significant
S	AGC	6	1.2066	1.29671	1.25802	-0.038691	4.66082e-07	S.AGC	TRUE	Unpreferred_Significant
T	ACT	4	1.0325	0.891393	1.01749	0.126099	6.8383e-28	T.ACT	TRUE	Preferred_Significant
T	ACC	4	1.13404	1.2149	1.41161	0.196713	1.49545e-21	T.ACC	TRUE	Preferred_Significant
T	ACA	4	1.16559	1.0233	0.963011	-0.0602882	8.59789e-06	T.ACA	TRUE	Unpreferred_Significant
T	ACG	4	0.663007	0.869397	0.603555	-0.265842	0.0224098	T.ACG	TRUE	Unpreferred_Significant
V	GTT	4	1.1257	0.914479	1.09163	0.177153	8.13303e-36	V.GTT	TRUE	Preferred_Significant
V	GTC	4	1.05031	1.14675	1.23925	0.0924989	4.97791e-17	V.GTC	TRUE	Preferred_Significant
V	GTA	4	0.501127	0.483225	0.367477	-0.115748	1.06316e-15	V.GTA	TRUE	Unpreferred_Significant
V	GTG	4	1.31844	1.45088	1.29868	-0.152194	0.0944999	V.GTG	FALSE	Unpreferred_Unsignificant
W	TGG	1	1	1	1	0	NA	W.TGG	FALSE	NA
Y	TAT	2	0.847287	0.706008	0.715322	0.009314	1.45881e-05	Y.TAT	TRUE	Preferred_Significant
Y	TAC	2	1.15271	1.29399	1.28468	-0.009314	1.45881e-05	Y.TAC	TRUE	Unpreferred_Significant

## Sheet: Solanum_pimpinellifolium
AminoAcid	Codon	Degeneration	RSCU	RSCU_Low_expression	RSCU_Hpgh_expression	DeltaRSCU	p-value_MannWhitney_Utest	Codons	Significant	Status
STOP	TAA	3	NA	NA	NA	0	NA	STOP.TAA	FALSE	NA
STOP	TAG	3	NA	NA	NA	0	NA	STOP.TAG	FALSE	NA
STOP	TGA	3	NA	NA	NA	0	NA	STOP.TGA	FALSE	NA
A	GCT	4	1.75044	1.54199	1.84653	0.304536	2.7599e-17	A.GCT	TRUE	Preferred_Significant
A	GCC	4	0.573418	0.598033	0.646523	0.0484899	7.50864e-51	A.GCC	TRUE	Preferred_Significant
A	GCA	4	1.34827	1.49679	1.19825	-0.298543	0.0601183	A.GCA	FALSE	Unpreferred_Unsignificant
A	GCG	4	0.327871	0.363183	0.3087	-0.0544833	4.47567e-37	A.GCG	TRUE	Unpreferred_Significant
C	TGT	2	1.23828	1.27341	1.16369	-0.109719	1.31968e-07	C.TGT	TRUE	Unpreferred_Significant
C	TGC	2	0.76172	0.726589	0.836307	0.109719	1.31968e-07	C.TGC	TRUE	Preferred_Significant
D	GAT	2	1.46098	1.5134	1.39519	-0.11821	1.1233e-32	D.GAT	TRUE	Unpreferred_Significant
D	GAC	2	0.539023	0.486603	0.604813	0.11821	1.1233e-32	D.GAC	TRUE	Preferred_Significant
E	GAA	2	1.15133	1.24443	1.05642	-0.188003	1.24712e-23	E.GAA	TRUE	Unpreferred_Significant
E	GAG	2	0.848667	0.755574	0.943577	0.188003	1.24712e-23	E.GAG	TRUE	Preferred_Significant
F	TTT	2	1.22113	1.29541	1.10726	-0.18815	2.56707e-25	F.TTT	TRUE	Unpreferred_Significant
F	TTC	2	0.778871	0.704588	0.892738	0.18815	2.56707e-25	F.TTC	TRUE	Preferred_Significant
G	GGT	4	1.28477	1.13391	1.36713	0.233224	1.11565e-25	G.GGT	TRUE	Preferred_Significant
G	GGC	4	0.579229	0.488018	0.593667	0.105649	2.14374e-62	G.GGC	TRUE	Preferred_Significant
G	GGA	4	1.45242	1.64884	1.44113	-0.207713	0.282441	G.GGA	FALSE	Unpreferred_Unsignificant
G	GGG	4	0.683585	0.729231	0.598071	-0.13116	4.04336e-18	G.GGG	TRUE	Unpreferred_Significant
H	CAT	2	1.35359	1.40552	1.21764	-0.187879	5.56524e-19	H.CAT	TRUE	Unpreferred_Significant
H	CAC	2	0.646414	0.594484	0.782363	0.187879	5.56524e-19	H.CAC	TRUE	Preferred_Significant
I	ATT	3	1.49443	1.54457	1.51967	-0.0248957	0.624313	I.ATT	FALSE	Unpreferred_Unsignificant
I	ATC	3	0.731455	0.729706	0.888331	0.158625	1.80061e-37	I.ATC	TRUE	Preferred_Significant
I	ATA	3	0.774115	0.725727	0.591998	-0.133729	2.82867e-06	I.ATA	TRUE	Unpreferred_Significant
K	AAA	2	1.03868	1.19754	0.900334	-0.297203	3.46646e-40	K.AAA	TRUE	Unpreferred_Significant
K	AAG	2	0.961321	0.802463	1.09967	0.297203	3.46646e-40	K.AAG	TRUE	Preferred_Significant
L	TTA	6	0.932512	1.0602	0.689896	-0.370301	1.41074e-06	L.TTA	TRUE	Unpreferred_Significant
L	TTG	6	1.51536	1.73293	1.51757	-0.215365	0.000332993	L.TTG	TRUE	Unpreferred_Significant
L	CTT	6	1.53674	1.39242	1.67232	0.279903	7.06668e-38	L.CTT	TRUE	Preferred_Significant
L	CTC	6	0.709551	0.614949	0.872609	0.25766	1.19265e-93	L.CTC	TRUE	Preferred_Significant
L	CTA	6	0.640706	0.644999	0.578769	-0.0662301	5.77715e-41	L.CTA	TRUE	Unpreferred_Significant
L	CTG	6	0.665128	0.554502	0.668835	0.114334	4.9232e-74	L.CTG	TRUE	Preferred_Significant
M	ATG	1	1	1	1	0	NA	M.ATG	FALSE	NA
N	AAT	2	1.30201	1.39668	1.16389	-0.232792	1.32506e-37	N.AAT	TRUE	Unpreferred_Significant
N	AAC	2	0.697987	0.603319	0.836112	0.232792	1.32506e-37	N.AAC	TRUE	Preferred_Significant
P	CCT	4	1.55366	1.41761	1.5513	0.133694	5.70694e-08	P.CCT	TRUE	Preferred_Significant
P	CCC	4	0.490623	0.494963	0.544659	0.0496959	2.15448e-43	P.CCC	TRUE	Preferred_Significant
P	CCA	4	1.53185	1.66549	1.51926	-0.146234	0.987626	P.CCA	FALSE	Unpreferred_Unsignificant
P	CCG	4	0.423835	0.421943	0.384594	-0.0373485	7.07762e-28	P.CCG	TRUE	Unpreferred_Significant
Q	CAA	2	1.19314	1.40506	1.10537	-0.29969	1.55628e-42	Q.CAA	TRUE	Unpreferred_Significant
Q	CAG	2	0.806865	0.594944	0.894633	0.29969	1.55628e-42	Q.CAG	TRUE	Preferred_Significant
R	CGT	6	0.868374	0.715211	1.04745	0.332237	1.03624e-62	R.CGT	TRUE	Preferred_Significant
R	CGC	6	0.426715	0.263338	0.531521	0.268183	3.22902e-71	R.CGC	TRUE	Preferred_Significant
R	CGA	6	0.706934	0.890522	0.645272	-0.24525	6.02707e-17	R.CGA	TRUE	Unpreferred_Significant
R	CGG	6	0.442278	0.359506	0.384446	0.0249403	4.46544e-32	R.CGG	TRUE	Preferred_Significant
R	AGA	6	2.0873	2.25477	1.8253	-0.42947	0.199441	R.AGA	FALSE	Unpreferred_Unsignificant
R	AGG	6	1.46833	1.51665	1.56601	0.0493596	6.45749e-16	R.AGG	TRUE	Preferred_Significant
S	TCT	6	1.57783	1.51258	1.64222	0.129643	7.11055e-25	S.TCT	TRUE	Preferred_Significant
S	TCC	6	0.696563	0.657355	0.775278	0.117923	5.32882e-67	S.TCC	TRUE	Preferred_Significant
S	TCA	6	1.49754	1.56168	1.38951	-0.172172	2.52229e-05	S.TCA	TRUE	Unpreferred_Significant
S	TCG	6	0.437731	0.488548	0.403175	-0.085373	1.88812e-41	S.TCG	TRUE	Unpreferred_Significant
S	AGT	6	1.09992	1.12185	1.00885	-0.112995	1.46658e-21	S.AGT	TRUE	Unpreferred_Significant
S	AGC	6	0.690405	0.657989	0.780962	0.122973	7.09836e-60	S.AGC	TRUE	Preferred_Significant
T	ACT	4	1.53489	1.51381	1.59246	0.0786462	3.06902e-06	T.ACT	TRUE	Preferred_Significant
T	ACC	4	0.668898	0.518564	0.8365	0.317936	1.18875e-80	T.ACC	TRUE	Preferred_Significant
T	ACA	4	1.4065	1.53671	1.24377	-0.292942	0.0830913	T.ACA	FALSE	Unpreferred_Unsignificant
T	ACG	4	0.389706	0.430918	0.327278	-0.10364	1.56862e-24	T.ACG	TRUE	Unpreferred_Significant
V	GTT	4	1.69619	1.66578	1.72489	0.0591159	0.0143294	V.GTT	TRUE	Preferred_Significant
V	GTC	4	0.596164	0.529745	0.663865	0.13412	2.85077e-63	V.GTC	TRUE	Preferred_Significant
V	GTA	4	0.731153	0.822184	0.608085	-0.2141	2.34184e-08	V.GTA	TRUE	Unpreferred_Significant
V	GTG	4	0.976291	0.977152	1.00316	0.0260049	1.90175e-12	V.GTG	TRUE	Preferred_Significant
W	TGG	1	1	1	1	0	NA	W.TGG	FALSE	NA
Y	TAT	2	1.24495	1.30635	1.10408	-0.202269	6.24875e-19	Y.TAT	TRUE	Unpreferred_Significant
Y	TAC	2	0.755049	0.693648	0.895917	0.202269	6.24875e-19	Y.TAC	TRUE	Preferred_Significant

## Sheet: Sorghum bicolor
AminoAcid	Codon	Degeneration	RSCU	RSCU_Low_expression	RSCU_Hpgh_expression	DeltaRSCU	p-value_MannWhitney_Utest	Codons	Significant	Status
STOP	TAA	3	NA	NA	NA	0	NA	STOP.TAA	FALSE	NA
STOP	TAG	3	NA	NA	NA	0	NA	STOP.TAG	FALSE	NA
STOP	TGA	3	NA	NA	NA	0	NA	STOP.TGA	FALSE	NA
A	GCT	4	1.17015	1.01603	1.09148	0.0754451	1.95105e-14	A.GCT	TRUE	Preferred_Significant
A	GCC	4	1.08058	1.14256	1.27302	0.130462	1.63386e-14	A.GCC	TRUE	Preferred_Significant
A	GCA	4	1.04003	0.991806	0.823222	-0.168584	0.124429	A.GCA	FALSE	Unpreferred_Unsignificant
A	GCG	4	0.709235	0.849605	0.812282	-0.037323	2.19345e-10	A.GCG	TRUE	Unpreferred_Significant
C	TGT	2	0.712492	0.652075	0.580157	-0.0719187	0.746579	C.TGT	FALSE	Unpreferred_Unsignificant
C	TGC	2	1.28751	1.34792	1.41984	0.0719187	0.746579	C.TGC	FALSE	Preferred_Unsignificant
D	GAT	2	1.00779	0.937993	0.858919	-0.079074	0.0116982	D.GAT	TRUE	Unpreferred_Significant
D	GAC	2	0.992208	1.06201	1.14108	0.079074	0.0116982	D.GAC	TRUE	Preferred_Significant
E	GAA	2	0.722249	0.696979	0.576338	-0.120641	0.00814644	E.GAA	TRUE	Unpreferred_Significant
E	GAG	2	1.27775	1.30302	1.42366	0.120641	0.00814644	E.GAG	TRUE	Preferred_Significant
F	TTT	2	0.784049	0.687309	0.637506	-0.0498036	0.262875	F.TTT	FALSE	Unpreferred_Unsignificant
F	TTC	2	1.21595	1.31269	1.36249	0.0498036	0.262875	F.TTC	FALSE	Preferred_Unsignificant
G	GGT	4	0.917402	0.762054	0.891346	0.129292	9.43225e-27	G.GGT	TRUE	Preferred_Significant
G	GGC	4	1.29556	1.37112	1.47786	0.106739	1.96537e-07	G.GGC	TRUE	Preferred_Significant
G	GGA	4	0.925898	0.912621	0.821568	-0.0910534	0.00200353	G.GGA	TRUE	Unpreferred_Significant
G	GGG	4	0.861138	0.9542	0.809223	-0.144977	0.156371	G.GGG	FALSE	Unpreferred_Unsignificant
H	CAT	2	0.976046	0.923448	0.811337	-0.112111	0.00440998	H.CAT	TRUE	Unpreferred_Significant
H	CAC	2	1.02395	1.07655	1.18866	0.112111	0.00440998	H.CAC	TRUE	Preferred_Significant
I	ATT	3	0.999074	0.901567	0.894682	-0.00688542	0.000175662	I.ATT	TRUE	Unpreferred_Significant
I	ATC	3	1.39865	1.57108	1.67131	0.100235	0.0293338	I.ATC	TRUE	Preferred_Significant
I	ATA	3	0.602274	0.527357	0.434008	-0.0933491	0.00458955	I.ATA	TRUE	Unpreferred_Significant
K	AAA	2	0.616657	0.553833	0.461597	-0.0922361	0.905477	K.AAA	FALSE	Unpreferred_Unsignificant
K	AAG	2	1.38334	1.44617	1.5384	0.0922361	0.905477	K.AAG	FALSE	Preferred_Unsignificant
L	TTA	6	0.383659	0.367702	0.238228	-0.129475	1.15521e-06	L.TTA	TRUE	Unpreferred_Significant
L	TTG	6	0.96559	0.999443	0.77691	-0.222533	0.733517	L.TTG	FALSE	Unpreferred_Unsignificant
L	CTT	6	1.14782	1.06113	1.0953	0.0341723	3.77282e-15	L.CTT	TRUE	Preferred_Significant
L	CTC	6	1.47386	1.47502	1.87423	0.39921	3.75305e-31	L.CTC	TRUE	Preferred_Significant
L	CTA	6	0.484635	0.479494	0.371629	-0.107865	2.34504e-07	L.CTA	TRUE	Unpreferred_Significant
L	CTG	6	1.54444	1.61722	1.64371	0.0264896	0.000134559	L.CTG	TRUE	Preferred_Significant
M	ATG	1	1	1	1	0	NA	M.ATG	FALSE	NA
N	AAT	2	0.877329	0.827447	0.702878	-0.124568	0.0129623	N.AAT	TRUE	Unpreferred_Significant
N	AAC	2	1.12267	1.17255	1.29712	0.124568	0.0129623	N.AAC	TRUE	Preferred_Significant
P	CCT	4	1.13373	0.978701	1.05696	0.0782539	1.48706e-12	P.CCT	TRUE	Preferred_Significant
P	CCC	4	0.815047	0.821085	1.00304	0.181956	3.92675e-26	P.CCC	TRUE	Preferred_Significant
P	CCA	4	1.22109	1.20108	1.03504	-0.166039	0.559816	P.CCA	FALSE	Unpreferred_Unsignificant
P	CCG	4	0.830137	0.999138	0.904966	-0.0941715	2.36428e-06	P.CCG	TRUE	Unpreferred_Significant
Q	CAA	2	0.69254	0.6727	0.543886	-0.128814	0.0461326	Q.CAA	TRUE	Unpreferred_Significant
Q	CAG	2	1.30746	1.3273	1.45611	0.128814	0.0461326	Q.CAG	TRUE	Preferred_Significant
R	CGT	6	0.630624	0.493601	0.704013	0.210412	1.56828e-49	R.CGT	TRUE	Preferred_Significant
R	CGC	6	1.12753	0.929344	1.5727	0.643354	1.67417e-71	R.CGC	TRUE	Preferred_Significant
R	CGA	6	0.479977	0.525889	0.349015	-0.176873	0.000936349	R.CGA	TRUE	Unpreferred_Significant
R	CGG	6	0.920852	1.02497	0.861279	-0.163692	0.000205544	R.CGG	TRUE	Unpreferred_Significant
R	AGA	6	1.16021	1.17409	0.829709	-0.344379	0.868781	R.AGA	FALSE	Unpreferred_Unsignificant
R	AGG	6	1.6808	1.85211	1.68329	-0.168822	0.34561	R.AGG	FALSE	Unpreferred_Unsignificant
S	TCT	6	1.04244	0.917532	0.94231	0.024778	6.9733e-16	S.TCT	TRUE	Preferred_Significant
S	TCC	6	1.18109	1.1487	1.48368	0.334982	1.65882e-34	S.TCC	TRUE	Preferred_Significant
S	TCA	6	1.09819	1.01532	0.893199	-0.122125	2.20322e-05	S.TCA	TRUE	Unpreferred_Significant
S	TCG	6	0.706261	0.842404	0.778013	-0.0643906	2.13002e-15	S.TCG	TRUE	Unpreferred_Significant
S	AGT	6	0.719246	0.667315	0.571726	-0.0955885	2.261e-07	S.AGT	TRUE	Unpreferred_Significant
S	AGC	6	1.25277	1.40873	1.33107	-0.0776555	0.00131002	S.AGC	TRUE	Unpreferred_Significant
T	ACT	4	1.01923	0.922393	0.934885	0.0124916	4.10079e-11	T.ACT	TRUE	Preferred_Significant
T	ACC	4	1.14461	1.10416	1.44332	0.339153	3.30512e-33	T.ACC	TRUE	Preferred_Significant
T	ACA	4	1.12009	1.05086	0.894247	-0.156611	0.144605	T.ACA	FALSE	Unpreferred_Unsignificant
T	ACG	4	0.716071	0.922586	0.727552	-0.195034	0.00023548	T.ACG	TRUE	Unpreferred_Significant
V	GTT	4	1.10457	0.949567	1.01343	0.06386	1.32631e-11	V.GTT	TRUE	Preferred_Significant
V	GTC	4	1.08563	1.12835	1.2949	0.166555	2.54391e-15	V.GTC	TRUE	Preferred_Significant
V	GTA	4	0.43631	0.398498	0.319276	-0.0792212	2.06446e-11	V.GTA	TRUE	Unpreferred_Significant
V	GTG	4	1.37349	1.52359	1.3724	-0.151194	0.0101501	V.GTG	TRUE	Unpreferred_Significant
W	TGG	1	1	1	1	0	NA	W.TGG	FALSE	NA
Y	TAT	2	0.814553	0.710988	0.675667	-0.0353207	0.111068	Y.TAT	FALSE	Unpreferred_Unsignificant
Y	TAC	2	1.18545	1.28901	1.32433	0.0353207	0.111068	Y.TAC	FALSE	Preferred_Unsignificant

## Sheet: Theobroma cacao
AminoAcid	Codon	Degeneration	RSCU	RSCU_Low_expression	RSCU_Hpgh_expression	DeltaRSCU	p-value_MannWhitney_Utest	Codons	Significant	Status
STOP	TAA	3	NA	NA	NA	0	NA	STOP.TAA	FALSE	NA
STOP	TAG	3	NA	NA	NA	0	NA	STOP.TAG	FALSE	NA
STOP	TGA	3	NA	NA	NA	0	NA	STOP.TGA	FALSE	NA
A	GCT	4	1.63501	1.48529	1.67329	0.188	1.1749e-14	A.GCT	TRUE	Preferred_Significant
A	GCC	4	0.73579	0.696027	0.843318	0.147291	1.48993e-38	A.GCC	TRUE	Preferred_Significant
A	GCA	4	1.32079	1.52708	1.14125	-0.38583	9.70017e-28	A.GCA	TRUE	Unpreferred_Significant
A	GCG	4	0.308418	0.291601	0.34214	0.0505389	2.48032e-47	A.GCG	TRUE	Preferred_Significant
C	TGT	2	1.049	1.04596	0.974566	-0.0713915	0.00166545	C.TGT	TRUE	Unpreferred_Significant
C	TGC	2	0.950997	0.954042	1.02543	0.0713915	0.00166545	C.TGC	TRUE	Preferred_Significant
D	GAT	2	1.37539	1.35426	1.30604	-0.0482223	1.95013e-08	D.GAT	TRUE	Unpreferred_Significant
D	GAC	2	0.624605	0.645738	0.693961	0.0482223	1.95013e-08	D.GAC	TRUE	Preferred_Significant
E	GAA	2	1.04919	1.10332	0.940508	-0.162812	3.88759e-27	E.GAA	TRUE	Unpreferred_Significant
E	GAG	2	0.950809	0.89668	1.05949	0.162812	3.88759e-27	E.GAG	TRUE	Preferred_Significant
F	TTT	2	1.14613	1.15707	1.01764	-0.139435	4.55439e-16	F.TTT	TRUE	Unpreferred_Significant
F	TTC	2	0.853865	0.842928	0.982364	0.139435	4.55439e-16	F.TTC	TRUE	Preferred_Significant
G	GGT	4	1.16398	1.11893	1.17554	0.0566094	2.59258e-08	G.GGT	TRUE	Preferred_Significant
G	GGC	4	0.712144	0.71131	0.763132	0.051822	3.98431e-24	G.GGC	TRUE	Preferred_Significant
G	GGA	4	1.28751	1.3666	1.25368	-0.112917	0.0382142	G.GGA	TRUE	Unpreferred_Significant
G	GGG	4	0.836364	0.803164	0.80765	0.00448575	4.4785e-10	G.GGG	TRUE	Preferred_Significant
H	CAT	2	1.27537	1.28474	1.14229	-0.142451	1.38601e-14	H.CAT	TRUE	Unpreferred_Significant
H	CAC	2	0.724626	0.715257	0.857708	0.142451	1.38601e-14	H.CAC	TRUE	Preferred_Significant
I	ATT	3	1.40938	1.39523	1.37083	-0.0243917	0.921987	I.ATT	FALSE	Unpreferred_Unsignificant
I	ATC	3	0.841091	0.766194	1.0373	0.271104	4.43967e-48	I.ATC	TRUE	Preferred_Significant
I	ATA	3	0.749534	0.83858	0.591868	-0.246712	1.80002e-13	I.ATA	TRUE	Unpreferred_Significant
K	AAA	2	0.927641	0.966073	0.798821	-0.167252	5.96952e-26	K.AAA	TRUE	Unpreferred_Significant
K	AAG	2	1.07236	1.03393	1.20118	0.167252	5.96952e-26	K.AAG	TRUE	Preferred_Significant
L	TTA	6	0.737511	0.828472	0.550948	-0.277524	7.0571e-05	L.TTA	TRUE	Unpreferred_Significant
L	TTG	6	1.52322	1.52315	1.50498	-0.0181699	0.00251687	L.TTG	TRUE	Unpreferred_Significant
L	CTT	6	1.49038	1.41602	1.52297	0.106943	1.86136e-11	L.CTT	TRUE	Preferred_Significant
L	CTC	6	0.821147	0.740541	1.01651	0.275969	1.87045e-61	L.CTC	TRUE	Preferred_Significant
L	CTA	6	0.562188	0.604971	0.471259	-0.133712	0.00390155	L.CTA	TRUE	Unpreferred_Significant
L	CTG	6	0.865551	0.886838	0.933331	0.046493	7.34697e-16	L.CTG	TRUE	Preferred_Significant
M	ATG	1	1	1	1	0	NA	M.ATG	FALSE	NA
N	AAT	2	1.18972	1.22221	1.02616	-0.19605	4.32273e-30	N.AAT	TRUE	Unpreferred_Significant
N	AAC	2	0.81028	0.777795	0.973844	0.19605	4.32273e-30	N.AAC	TRUE	Preferred_Significant
P	CCT	4	1.54142	1.4907	1.54693	0.0562363	9.07618e-05	P.CCT	TRUE	Preferred_Significant
P	CCC	4	0.615568	0.555358	0.679127	0.123769	4.52281e-35	P.CCC	TRUE	Preferred_Significant
P	CCA	4	1.44469	1.5998	1.3371	-0.262699	1.28336e-08	P.CCA	TRUE	Unpreferred_Significant
P	CCG	4	0.398325	0.354147	0.436841	0.0826941	3.9776e-41	P.CCG	TRUE	Preferred_Significant
Q	CAA	2	1.06981	1.15593	0.978493	-0.177442	7.26557e-22	Q.CAA	TRUE	Unpreferred_Significant
Q	CAG	2	0.930187	0.844065	1.02151	0.177442	7.26557e-22	Q.CAG	TRUE	Preferred_Significant
R	CGT	6	0.760071	0.632613	0.871567	0.238953	2.77944e-50	R.CGT	TRUE	Preferred_Significant
R	CGC	6	0.508969	0.393776	0.642128	0.248352	2.98379e-68	R.CGC	TRUE	Preferred_Significant
R	CGA	6	0.677597	0.688195	0.633636	-0.0545591	2.14525e-12	R.CGA	TRUE	Unpreferred_Significant
R	CGG	6	0.52685	0.463345	0.511707	0.0483618	3.06806e-26	R.CGG	TRUE	Preferred_Significant
R	AGA	6	1.85111	2.13009	1.57841	-0.551683	9.14652e-19	R.AGA	TRUE	Unpreferred_Significant
R	AGG	6	1.6754	1.69198	1.76255	0.0705749	7.55861e-07	R.AGG	TRUE	Preferred_Significant
S	TCT	6	1.50869	1.38804	1.51433	0.126297	5.92993e-15	S.TCT	TRUE	Preferred_Significant
S	TCC	6	0.861269	0.771791	0.954035	0.182244	4.6981e-38	S.TCC	TRUE	Preferred_Significant
S	TCA	6	1.38355	1.4895	1.22038	-0.26912	7.04357e-05	S.TCA	TRUE	Unpreferred_Significant
S	TCG	6	0.413099	0.390504	0.477794	0.0872896	3.84473e-40	S.TCG	TRUE	Preferred_Significant
S	AGT	6	0.980509	1.05524	0.869877	-0.185359	0.418466	S.AGT	FALSE	Unpreferred_Unsignificant
S	AGC	6	0.852887	0.904929	0.963577	0.0586481	8.78878e-15	S.AGC	TRUE	Preferred_Significant
T	ACT	4	1.43008	1.40173	1.42351	0.0217855	0.000425079	T.ACT	TRUE	Preferred_Significant
T	ACC	4	0.875179	0.815011	1.04297	0.227962	2.36198e-40	T.ACC	TRUE	Preferred_Significant
T	ACA	4	1.29385	1.44363	1.10091	-0.342721	1.4346e-13	T.ACA	TRUE	Unpreferred_Significant
T	ACG	4	0.400889	0.339631	0.432605	0.0929739	7.53092e-44	T.ACG	TRUE	Preferred_Significant
V	GTT	4	1.62557	1.55956	1.59641	0.0368532	0.00433333	V.GTT	TRUE	Preferred_Significant
V	GTC	4	0.687279	0.666875	0.784644	0.117769	3.32885e-34	V.GTC	TRUE	Preferred_Significant
V	GTA	4	0.617527	0.716616	0.49172	-0.224896	0.0300199	V.GTA	TRUE	Unpreferred_Significant
V	GTG	4	1.06962	1.05695	1.12722	0.0702738	5.27294e-11	V.GTG	TRUE	Preferred_Significant
W	TGG	1	1	1	1	0	NA	W.TGG	FALSE	NA
Y	TAT	2	1.16948	1.20333	1.03966	-0.163665	1.93758e-17	Y.TAT	TRUE	Unpreferred_Significant
Y	TAC	2	0.830515	0.796673	0.960338	0.163665	1.93758e-17	Y.TAC	TRUE	Preferred_Significant

## Sheet: Triticum monococcum
AminoAcid	Codon	Degeneration	RSCU	RSCU_Low_expression	RSCU_Hpgh_expression	DeltaRSCU	p-value_MannWhitney_Utest	Codons	Significant	Status
STOP	TAA	3	NA	NA	NA	0	NA	STOP.TAA	FALSE	NA
STOP	TAG	3	NA	NA	NA	0	NA	STOP.TAG	FALSE	NA
STOP	TGA	3	NA	NA	NA	0	NA	STOP.TGA	FALSE	NA
A	GCT	4	1.28998	1.32032	1.3012	-0.0191255	0.0038232	A.GCT	TRUE	Unpreferred_Significant
A	GCC	4	0.936122	0.75863	1.06588	0.307251	1.01273e-26	A.GCC	TRUE	Preferred_Significant
A	GCA	4	1.23832	1.65051	1.05993	-0.590583	0.000298994	A.GCA	TRUE	Unpreferred_Significant
A	GCG	4	0.528813	0.270538	0.566873	0.296335	2.19499e-50	A.GCG	TRUE	Preferred_Significant
C	TGT	2	0.862704	1.13032	0.748044	-0.382277	1.94136e-08	C.TGT	TRUE	Unpreferred_Significant
C	TGC	2	1.1373	0.86968	1.25196	0.382277	1.94136e-08	C.TGC	TRUE	Preferred_Significant
D	GAT	2	1.14931	1.20316	1.05734	-0.145817	0.000218159	D.GAT	TRUE	Unpreferred_Significant
D	GAC	2	0.850687	0.796843	0.94266	0.145817	0.000218159	D.GAC	TRUE	Preferred_Significant
E	GAA	2	0.869877	1.12813	0.737392	-0.390739	1.75506e-12	E.GAA	TRUE	Unpreferred_Significant
E	GAG	2	1.13012	0.871869	1.26261	0.390739	1.75506e-12	E.GAG	TRUE	Preferred_Significant
F	TTT	2	0.932506	1.11336	0.826366	-0.286994	2.06837e-07	F.TTT	TRUE	Unpreferred_Significant
F	TTC	2	1.06749	0.88664	1.17363	0.286994	2.06837e-07	F.TTC	TRUE	Preferred_Significant
G	GGT	4	1.02565	1.16464	1.04469	-0.119953	5.1919e-06	G.GGT	TRUE	Unpreferred_Significant
G	GGC	4	1.05681	0.78611	1.1566	0.370489	1.46902e-24	G.GGC	TRUE	Preferred_Significant
G	GGA	4	1.10255	1.225	1.01084	-0.214159	0.00712731	G.GGA	TRUE	Unpreferred_Significant
G	GGG	4	0.810374	0.824253	0.786663	-0.0375897	3.31612e-11	G.GGG	TRUE	Unpreferred_Significant
H	CAT	2	1.13205	1.41804	1.02365	-0.39439	6.11825e-16	H.CAT	TRUE	Unpreferred_Significant
H	CAC	2	0.867946	0.58196	0.97635	0.39439	6.11825e-16	H.CAC	TRUE	Preferred_Significant
I	ATT	3	1.09905	1.24841	1.06537	-0.183049	0.337112	I.ATT	FALSE	Unpreferred_Unsignificant
I	ATC	3	1.16953	0.840716	1.37013	0.52941	3.19409e-23	I.ATC	TRUE	Preferred_Significant
I	ATA	3	0.731422	0.910869	0.564509	-0.346361	0.396645	I.ATA	FALSE	Unpreferred_Unsignificant
K	AAA	2	0.755547	0.998201	0.601245	-0.396956	1.62899e-10	K.AAA	TRUE	Unpreferred_Significant
K	AAG	2	1.24445	1.0018	1.39875	0.396956	1.62899e-10	K.AAG	TRUE	Preferred_Significant
L	TTA	6	0.553928	0.816618	0.398946	-0.417672	0.0112635	L.TTA	TRUE	Unpreferred_Significant
L	TTG	6	1.11751	1.28038	0.969319	-0.311061	0.00529767	L.TTG	TRUE	Unpreferred_Significant
L	CTT	6	1.26584	1.44399	1.31492	-0.129066	1.68588e-06	L.CTT	TRUE	Unpreferred_Significant
L	CTC	6	1.15897	0.795719	1.41807	0.622346	2.42279e-38	L.CTC	TRUE	Preferred_Significant
L	CTA	6	0.591816	0.773263	0.474945	-0.298318	7.13939e-05	L.CTA	TRUE	Unpreferred_Significant
L	CTG	6	1.30614	0.86868	1.41969	0.551011	7.02763e-33	L.CTG	TRUE	Preferred_Significant
M	ATG	1	1	1	1	0	NA	M.ATG	FALSE	NA
N	AAT	2	0.985529	1.14412	0.861756	-0.282368	3.49731e-08	N.AAT	TRUE	Unpreferred_Significant
N	AAC	2	1.01447	0.855877	1.13824	0.282368	3.49731e-08	N.AAC	TRUE	Preferred_Significant
P	CCT	4	1.26869	1.12832	1.26747	0.13915	4.6825e-07	P.CCT	TRUE	Preferred_Significant
P	CCC	4	0.749563	0.713368	0.843894	0.130526	3.81587e-17	P.CCC	TRUE	Preferred_Significant
P	CCA	4	1.34222	1.62482	1.21465	-0.410165	0.303488	P.CCA	FALSE	Unpreferred_Unsignificant
P	CCG	4	0.634894	0.533491	0.671036	0.137545	6.14672e-21	P.CCG	TRUE	Preferred_Significant
Q	CAA	2	0.844166	1.04228	0.701752	-0.340524	1.30971e-06	Q.CAA	TRUE	Unpreferred_Significant
Q	CAG	2	1.15583	0.957724	1.29825	0.340524	1.30971e-06	Q.CAG	TRUE	Preferred_Significant
R	CGT	6	0.723111	0.628141	0.857898	0.229757	4.95018e-23	R.CGT	TRUE	Preferred_Significant
R	CGC	6	0.809195	0.603494	1.06866	0.465169	2.23864e-39	R.CGC	TRUE	Preferred_Significant
R	CGA	6	0.56111	0.621	0.474497	-0.146503	1.56541e-11	R.CGA	TRUE	Unpreferred_Significant
R	CGG	6	0.712767	0.526932	0.698849	0.171917	9.36824e-25	R.CGG	TRUE	Preferred_Significant
R	AGA	6	1.48881	1.77386	1.14692	-0.626943	0.75183	R.AGA	FALSE	Unpreferred_Unsignificant
R	AGG	6	1.69913	1.84129	1.74541	-0.0958787	0.00150115	R.AGG	TRUE	Unpreferred_Significant
S	TCT	6	1.19673	1.26783	1.22057	-0.047263	4.88189e-08	S.TCT	TRUE	Unpreferred_Significant
S	TCC	6	1.01137	0.857007	1.1395	0.282497	3.04782e-24	S.TCC	TRUE	Preferred_Significant
S	TCA	6	1.21508	1.30423	1.06401	-0.240223	0.000285293	S.TCA	TRUE	Unpreferred_Significant
S	TCG	6	0.599668	0.513094	0.628714	0.11562	1.54019e-33	S.TCG	TRUE	Preferred_Significant
S	AGT	6	0.845336	1.06837	0.761393	-0.306981	6.52845e-05	S.AGT	TRUE	Unpreferred_Significant
S	AGC	6	1.12435	0.967237	1.18025	0.213018	2.47145e-18	S.AGC	TRUE	Preferred_Significant
T	ACT	4	1.11895	1.26377	1.11267	-0.151099	0.0212994	T.ACT	TRUE	Unpreferred_Significant
T	ACC	4	1.04969	0.799193	1.27871	0.47952	3.38953e-27	T.ACC	TRUE	Preferred_Significant
T	ACA	4	1.27835	1.45506	1.09239	-0.362675	0.80934	T.ACA	FALSE	Unpreferred_Unsignificant
T	ACG	4	0.54681	0.480907	0.511979	0.0310717	3.13488e-19	T.ACG	TRUE	Preferred_Significant
V	GTT	4	1.26187	1.33886	1.24023	-0.0986272	0.203339	V.GTT	FALSE	Unpreferred_Unsignificant
V	GTC	4	0.940904	0.764662	1.0873	0.322639	1.5225e-22	V.GTC	TRUE	Preferred_Significant
V	GTA	4	0.574279	0.731534	0.427788	-0.303746	3.17548e-05	V.GTA	TRUE	Unpreferred_Significant
V	GTG	4	1.21854	1.16494	1.2414	0.0764528	9.96363e-08	V.GTG	TRUE	Preferred_Significant
W	TGG	1	1	1	1	0	NA	W.TGG	FALSE	NA
Y	TAT	2	0.952138	1.24547	0.864189	-0.381279	4.24044e-11	Y.TAT	TRUE	Unpreferred_Significant
Y	TAC	2	1.04786	0.754532	1.13581	0.381279	4.24044e-11	Y.TAC	TRUE	Preferred_Significant

[truncated: 1 more sheets: Vitis vinifera]
