# Supplementary material for: Evolutionary forces affecting synonymous variations in plant genomes
Source: PLoS Genet. 2017 May 22;13(5):e1006799. doi: 10.1371/journal.pgen.1006799 (PMC5460877; doi:10.1371/journal.pgen.1006799)
Supplement: S5 Table — (XLSX) [file pgen.1006799.s009.xlsx]

## Sheet: Coffea_canephora
B0	B1	S0	S1	eN	eWS	eSW	lnL	aic
0	0	0	0	0.043556	0.032441	0.111203	-726.671	1453.34
0	0	0	0.0799998	0.0435516	0.0328132	0.110192	-726.024	1454.05
0	0	0.12585	0	0.0435069	0.0324383	0.110453	-714.42	1430.84
0	0	0.149749	0.210755	0.0367353	0.0291773	0.098176	-710.364	1424.73
0	0.0950036	0	0	0.0435715	0.0331114	0.10954	-725.58	1453.16
0	0.0901511	0	0.00718332	0.0435717	0.0331119	0.109537	-725.578	1455.16
0	0.189608	0.145009	0	0.0435437	0.0338024	0.107093	-710.362	1424.72
0	0.110717	0.150854	0.122342	0.0434703	0.0337957	0.106846	-709.706	1425.41
0.125482	0	0	0	0.0435842	0.0324375	0.11004	-710.926	1423.85
0.140231	0	0	0.186496	0.030694	0.0250427	0.0895927	-707.48	1418.96
0.0998856	0	0.0373366	0	0.0435661	0.0324381	0.110057	-710.507	1425.01
0.100267	0	0.0607275	0.208935	0.0332779	0.0268653	0.0929359	-706.42	1418.84
0.15366	0.243629	0	0	0.0436483	0.0342112	0.105673	-704.56	1413.12
0.153656	0.240203	0	0.0050623	0.0436479	0.0342112	0.105671	-704.559	1415.12
0.128765	0.243178	0.0362506	0	0.0436322	0.0342079	0.105696	-704.165	1414.33
0.125844	0.218597	0.0404628	0.0362402	0.0436276	0.0342083	0.105681	-704.11	1416.22

## Sheet: Dioscorea_abyssinica
B0	B1	S0	S1	eN	eWS	eSW	lnL	aic
0	0	0	0	0.133703	0.241337	0.122304	-275.929	551.857
0	0	0	0.103038	0.133648	0.243237	0.121257	-275.19	552.381
0	0	1.14796	0	0.0443103	0.110849	0.0747531	-272.279	546.559
0	0	1.59943	-0.0961782	0.082785	0.16573	0.0963115	-271.897	547.794
0	0.207819	0	0	0.0757823	0.171479	0.0859623	-272.69	547.38
0	0.31423	0	-0.149621	0.110752	0.217707	0.106154	-271.988	547.976
0	0.114403	0.719651	0	0.0359147	0.107656	0.0668897	-271.691	547.381
0	0.253012	1.19515	-0.266996	0.127328	0.235037	0.117914	-270.101	546.202
1.25621	0	0	0	6.87144e-05	0.037662	0.0531106	-270.266	542.532
1.49492	0	0	-0.0827467	0.0486932	0.112644	0.0790534	-269.873	543.746
1.49107	0	-0.320537	0	5.21449e-05	0.0376345	0.0531051	-270.217	544.435
1.4725	0	0.0380199	-0.0841362	0.0497988	0.114357	0.0796322	-269.872	545.745
1.25355	0.000586563	0	0	6.98561e-05	0.0377375	0.053088	-270.266	544.532
1.17363	0.104589	0	-0.135436	0.0827303	0.169919	0.0947172	-269.66	545.321
1.48242	0.00171418	-0.31927	0	5.3747e-05	0.037852	0.0530384	-270.217	546.435
0.933616	0.126769	0.34261	-0.16584	0.0966277	0.190317	0.102085	-269.616	547.233

## Sheet: Elaeis_guineensis
B0	B1	S0	S1	eN	eWS	eSW	lnL	aic
0	0	0	0	0.0559787	0.0607612	0.0640269	-481.859	963.717
0	0	0	0.157858	0.0561621	0.0634137	0.0609026	-480.356	962.712
0	0	0.240616	0	0.0562963	0.0608883	0.0654451	-461.186	924.372
0	0	0.317693	0.467213	0.0568944	0.0691367	0.0569875	-450.11	904.219
0	0.170023	0	0	0.0554909	0.0638261	0.0596513	-480.097	962.193
0	0.131765	0	0.0451437	0.0556346	0.0638896	0.0597439	-480.062	964.125
0	0.438775	0.30715	0	0.0553558	0.069389	0.055132	-450.892	905.783
0	0.198898	0.320091	0.297608	0.0560529	0.0699405	0.0553951	-449.437	904.874
0.244477	0	0	0	0.0563099	0.0608985	0.0659507	-457.784	917.567
0.302864	0	0	0.433119	0.057419	0.0689089	0.0583229	-447.933	899.867
0.206505	0	0.0452958	0	0.0563181	0.0608982	0.065915	-457.631	919.263
0.200316	0	0.127323	0.463972	0.0573162	0.0693704	0.0576399	-446.786	899.572
0.328504	0.517156	0	0	0.0552037	0.0711529	0.054163	-444.113	892.225
0.328457	0.487975	0	0.0345556	0.0553027	0.0711991	0.0542236	-444.092	894.184
0.2947	0.516556	0.0402039	0	0.0552191	0.0711341	0.0541441	-443.992	893.984
0.282022	0.449078	0.055151	0.0796513	0.0554454	0.0712293	0.0542729	-443.901	895.801

## Sheet: Musa_acuminata
B0	B1	S0	S1	eN	eWS	eSW	lnL	aic
0	0	0	0	0.0647	0.0819936	0.0891702	-576.657	1153.31
0	0	0	0.278873	0.0633622	0.0822173	0.086847	-571.28	1144.56
0	0	0.299623	0	0.0647513	0.0835342	0.0881964	-517.875	1037.75
0	0	0.316542	0.398433	0.0629173	0.0841174	0.0849608	-507.026	1018.05
0	0.275801	0	0	0.0635449	0.0825055	0.086892	-571.247	1144.49
0	0.149072	0	0.136175	0.0634037	0.0823636	0.0867894	-571.107	1146.21
0	0.390103	0.31581	0	0.0631624	0.0844812	0.0850338	-507.201	1018.4
0	0.174124	0.316733	0.232186	0.0629361	0.0842653	0.08487	-506.787	1019.57
0.295731	0	0	0	0.064686	0.083578	0.088147	-518.142	1038.28
0.3112	0	0	0.391111	0.0628588	0.084119	0.0849595	-507.68	1019.36
0.143016	0	0.160937	0	0.0647278	0.0835923	0.0881543	-516.785	1037.57
0.140014	0	0.180656	0.397579	0.0628923	0.0841661	0.0849264	-505.989	1017.98
0.31243	0.393637	0	0	0.0630593	0.0845322	0.0849452	-507.28	1018.56
0.312458	0.264286	0	0.138957	0.0629132	0.0843854	0.08484	-507.132	1020.26
0.157573	0.394224	0.163158	0	0.0631105	0.0845538	0.0849537	-505.893	1017.79
0.149642	0.217744	0.17158	0.189616	0.0629213	0.0843652	0.0848173	-505.62	1019.24

## Sheet: Olea_europea
B0	B1	S0	S1	eN	eWS	eSW	lnL	aic
0	0	0	0	5.47044e-07	0.0194543	0.0306065	-590.861	1181.72
0	0	0	-0.0215108	5.34157e-07	0.0191113	0.0309988	-590.817	1183.63
0	0	0.151335	0	4.3698e-07	0.0191631	0.0308447	-586.5	1175
0	0	0.15109	-0.0169446	6.16394e-07	0.0188988	0.031158	-586.472	1176.94
0	0.0267978	0	0	5.72598e-07	0.0201028	0.029969	-590.8	1183.6
0	0.072185	0	-0.0658767	6.60337e-07	0.0201724	0.0301104	-590.562	1185.12
0	0.0260876	0.151271	0	4.57212e-07	0.0198004	0.0302284	-586.442	1176.88
0	0.0655339	0.150339	-0.057245	5.61287e-07	0.0198869	0.0303691	-586.262	1178.52
0.167736	0	0	0	4.86497e-07	0.0190287	0.0309419	-584.536	1171.07
0.167871	0	0	-0.0234758	4.72862e-07	0.0186495	0.0313667	-584.484	1172.97
0.151796	0	0.0221134	0	4.74416e-07	0.019025	0.0309434	-584.5	1173
0.152726	0	0.021006	-0.0226865	4.6487e-07	0.0186601	0.0313549	-584.451	1174.9
0.167573	0.0241773	0	0	5.09015e-07	0.019621	0.0303711	-584.486	1172.97
0.167631	0.0698668	0	-0.0663535	5.75767e-07	0.0196905	0.0305114	-584.244	1174.49
0.151511	0.0243109	0.0222791	0	4.9616e-07	0.0196208	0.0303695	-584.45	1174.9
0.153651	0.0691948	0.0193979	-0.0652129	5.69772e-07	0.0196925	0.0305108	-584.217	1176.43

## Sheet: Pennisetum_glaucun
B0	B1	S0	S1	eN	eWS	eSW	lnL	aic
0	0	0	0	0.00306573	5.75319e-08	0.0722025	-770.789	1541.58
0	0	0	-0.258032	0.033245	0.0357364	0.0928297	-762.407	1526.81
0	0	0.1624	0	0.00539336	3.07184e-11	0.0728047	-730.89	1463.78
0	0	0.172919	0.0508499	0.0047621	1.13137e-11	0.0724015	-730.459	1464.92
0	0.0427891	0	0	0.000922632	6.64893e-08	0.0689475	-770.544	1543.09
0	0.0446218	0	-0.255981	0.0311351	0.0349192	0.0899487	-762.132	1528.26
0	0.0880234	0.164151	0	0.00112387	2.38415e-07	0.0661469	-729.826	1463.65
0	0.0917711	0.175841	0.0546868	0.000191201	7.71504e-08	0.0653623	-729.311	1464.62
0.157861	0	0	0	0.00823523	6.58255e-12	0.0800145	-708.214	1418.43
0.155789	0	0	-0.16619	0.0100568	1.01213e-07	0.0809587	-702.105	1408.21
0.143116	0	0.137196	0	0.00953792	9.22785e-12	0.07966	-680.24	1364.48
0.142825	0	0.142734	0.0273821	0.00923573	3.97981e-08	0.0794687	-680.119	1366.24
0.231324	0.547778	0	0	2.83354e-08	0.0112738	0.049799	-675.577	1355.15
0.231988	0.576484	0	-0.180723	8.74651e-08	0.0161862	0.0518384	-667.639	1341.28
0.21794	0.561216	0.139291	0	4.24556e-08	0.0127304	0.0491822	-646.261	1298.52
0.217698	0.559821	0.141462	0.0100075	4.05533e-08	0.0123923	0.049002	-646.243	1300.49

## Sheet: Solanum_pimpinellifolium
B0	B1	S0	S1	eN	eWS	eSW	lnL	aic
0	0	0	0	0.141952	0.15364	0.231681	-393.259	786.518
0	0	0	-1.25865	0.148605	0.145048	0.241059	-387.783	777.566
0	0	0.459487	0	0.0164841	8.74124e-07	0.151139	-374.121	750.241
0	0	0.469102	0.046929	0.0145985	7.64108e-07	0.149073	-374.101	752.203
0	0.394545	0	0	0.135884	0.156481	0.219585	-392.764	787.528
0	1.05642	0	-1.72998	0.158352	0.16474	0.234179	-384.903	773.806
0	0.670846	0.45169	0	1.91826e-06	0.0409648	0.0776801	-372.5	749
0	0.663757	0.456338	0.0228941	1.6371e-06	0.0394911	0.0758765	-372.496	750.991
-0.0315336	0	0	0	0.142099	0.152901	0.232899	-393.144	788.287
-0.0734967	0	0	-1.36496	0.151116	0.144765	0.245713	-387.197	778.394
-0.0757759	0	0.465544	0	0.010191	1.51095e-06	0.141802	-373.473	750.946
-0.0785324	0	0.482253	0.0797858	0.00618658	9.88884e-07	0.137316	-373.418	752.835
0.0446241	0.666466	0	0	0.116496	0.150889	0.194199	-392.681	789.362
0.123063	1.75972	0	-1.97436	0.164891	0.181076	0.227548	-384.3	774.6
-0.0141797	0.624925	0.453153	0	2.02159e-06	0.0381597	0.0807461	-372.484	750.969
-0.0161926	0.608519	0.459925	0.0322432	1.62057e-06	0.0356322	0.0786445	-372.476	752.952

## Sheet: Sorghom_bicolor
B0	B1	S0	S1	eN	eWS	eSW	lnL	aic
0	0	0	0	0.244032	0.365151	0.20834	-538.837	1077.67
0	0	0	-0.285384	0.218551	0.332302	0.192633	-538.147	1078.29
0	0	0.147072	0	0.154574	0.253222	0.15239	-535.927	1073.85
0	0	0.132737	-0.116282	0.170496	0.271793	0.162259	-535.702	1075.4
0	-1.17431	0	0	0.247972	0.362728	0.219181	-528.507	1059.01
0	-1.17885	0	0.026219	0.248004	0.362804	0.219174	-528.503	1061.01
0	-1.13072	0.0464249	0	0.247778	0.363064	0.218529	-528.042	1060.08
0	-1.15233	0.0573941	0.165885	0.248018	0.363766	0.218382	-527.905	1061.81
0.43861	0	0	0	0.0883752	0.141653	0.137504	-495.921	993.842
0.431385	0	0	-0.0674412	0.107571	0.176494	0.145201	-495.769	995.538
0.431121	0	0.0291161	0	0.0907753	0.145611	0.138204	-495.757	995.513
0.427698	0	0.0219511	-0.0491094	0.104386	0.170451	0.143726	-495.688	997.376
0.439486	0.0565318	0	0	0.0852654	0.146279	0.134009	-495.896	995.792
0.432586	0.077005	0	-0.0724073	0.105738	0.184886	0.141679	-495.723	997.447
0.432031	0.0628642	0.0296441	0	0.0873832	0.150687	0.134356	-495.726	997.451
0.428851	0.075701	0.0217897	-0.0540055	0.10238	0.178718	0.140134	-495.644	999.288

## Sheet: Theobroma_cacao
B0	B1	S0	S1	eN	eWS	eSW	lnL	aic
0	0	0	0	3.48273e-06	0.00401748	0.0464627	-615.683	1231.37
0	0	0	-0.138846	0.0550402	0.051615	0.10335	-615.087	1232.17
0	0	0.178065	0	0.054868	0.0526395	0.100991	-596.144	1194.29
0	0	0.243223	0.35548	1.92606e-06	0.00717829	0.0409729	-590.745	1185.49
0	-0.276014	0	0	0.0382466	0.0327924	0.0921026	-611.362	1224.72
0	-0.336846	0	0.105199	0.0290052	0.0237029	0.0839363	-610.946	1225.89
0	-0.0187047	0.175389	0	0.0549088	0.0524666	0.10137	-596.127	1196.25
0	-0.267043	0.239368	0.568554	0.055732	0.0539438	0.099858	-588.805	1183.61
0.236681	0	0	0	0.00256842	5.43269e-07	0.0545362	-569.278	1140.56
0.264501	0	0	0.275354	0.0217031	0.0231583	0.0663312	-565.533	1135.07
0.257487	0	-0.0338448	0	0.00248698	5.00859e-07	0.0545108	-568.906	1141.81
0.249348	0	0.0327594	0.325546	0.0275126	0.0293015	0.0708687	-565.286	1136.57
0.31762	0.474224	0	0	3.39676e-07	0.011263	0.0341491	-560.935	1125.87
0.317977	0.417142	0	0.0976248	3.95315e-07	0.0115057	0.0342497	-560.428	1126.86
0.338664	0.474301	-0.0341892	0	3.27034e-07	0.0112622	0.0341323	-560.554	1127.11
0.328421	0.431503	-0.0171094	0.0731398	3.78358e-07	0.0114556	0.0342291	-560.365	1128.73

## Sheet: Triticum_monococcum
B0	B1	S0	S1	eN	eWS	eSW	lnL	aic
0	0	0	0	1.72634e-06	0.00324284	0.00204829	-266.726	533.452
0	0	0	-1.66661	0.178278	0.169451	0.192043	-248.284	498.568
0	0	0.482716	0	0.0591214	0.0376733	0.0994221	-235.031	472.062
0	0	0.549064	0.357096	0.011054	8.78071e-06	0.0572386	-234.53	473.06
0	-1.71045	0	0	0.161419	0.163709	0.193385	-245.09	492.18
0	-1.44448	0	-0.315437	0.162923	0.164096	0.193782	-244.95	493.899
0	-0.483606	0.408293	0	0.0621974	1.69287e-05	0.120408	-234.052	472.104
0	-0.784265	0.492037	0.678411	0.0464063	1.00689e-06	0.103366	-232.336	470.673
0.47031	0	0	0	0.0305117	1.30939e-06	0.0905384	-234.685	471.369
0.440866	0	0	-0.194917	0.0398691	1.62832e-06	0.10271	-234.389	472.777
0.263766	0	0.247096	0	0.0346153	1.80839e-06	0.0913376	-232.288	468.575
0.248696	0	0.302231	0.211899	0.0223488	8.77586e-07	0.0762824	-232.065	470.129
0.469424	-0.00496234	0	0	0.0308213	1.34037e-06	0.0909145	-234.684	473.369
0.473798	0.254072	0	-0.278976	0.0292213	1.33057e-06	0.0898049	-234.25	474.499
0.261559	-0.0113019	0.247317	0	0.0353168	1.85078e-06	0.0921835	-232.287	470.575
0.168458	-0.357928	0.355713	0.404055	0.035465	8.25866e-07	0.0915362	-231.86	471.72

[truncated: 1 more sheets: Vitis_vinifera]
