# Supplementary material for: Evolutionary forces affecting synonymous variations in plant genomes
Source: PLoS Genet. 2017 May 22;13(5):e1006799. doi: 10.1371/journal.pgen.1006799 (PMC5460877; doi:10.1371/journal.pgen.1006799)
Supplement: S6 Table — (XLSX) [file pgen.1006799.s010.xlsx]

## Sheet: All_genes
														Model1: B0 = B1						Model2a: B0 = 0 and B1 free						Model2b: B0 free and B1 = 0						Model3: both B0 and B1 free						ln-likelihood of models without error					ln-likelihood of models with error
Group1	Group2	Species	Position	species_meanGC3	position_meanGC3	nb_snp	nb_subsitutions	meanGCallele_frequency	Skewness	Pvalue_Skewness	NI	DoS	Pvalue_NIDoS	B0_1	B1_1	lambda_1	eN_1	eWS_1	eSW_1	B0_2a	B1_2a	lambda_2a	eN_2a	eWS_2a	eSW_2a	B0_2b	B1_2b	lambda_2b	eN_2b	eWS_2b	eSW_2b	B0_3	B1_3	lambda_3	eN_3	eWS_3	eSW_3	lnL0	lnL1	lnL2a	lnL2b	lnL3	lnL0e	lnL1e	lnL2ae	lnL2be	lnL3e	lnLsat
Dicot	Other	Coffea_canephora	FirstExon	0.42	0.456853	9319	4363	0.46841	0.148943	6.75e-08	0.885871	0.0292122	0.00959622	0.20346	0.20346	0.943199	5.43e-06	0.00452908	0.0289463	0	0.22275	0.929917	0.048153	0.0384013	0.0935574	0.156124	0	0.92968	0.0187374	0.0145341	0.0604267	0.197272	0.383284	0.951464	2.07e-05	0.00857434	0.0212389	-250.021	-239.21	-244.087	-246.653	-236.664	-244.198	-236.581	-242.83	-239.331	-235.645	-218.94
Dicot	Other	Coffea_canephora	RestOfGene	0.42	0.404067	31667	16340	0.445209	0.258869	1.51e-68	0.92506	0.0182055	0.00104012	0.136264	0.136264	1.0049	1.02e-05	0.00661433	0.0510256	0	0.063852	1.0001	0.0419548	0.0317056	0.114365	0.112534	0	1.00663	0.0194771	0.0167663	0.0838311	0.136041	0.200617	1.00829	5.05e-05	0.00779243	0.0482709	-325.076	-302.564	-308.309	-319.682	-292.467	-294.417	-281.564	-294.037	-284.482	-281.18	-261.46
Dicot	Other	Olea_europea	FirstExon	0.42	0.439903	12473	1025	0.52239	-0.107433	5.12e-06	0.882051	0.031326	0.0675819	0.132166	0.132166	1.50079	0.036106	0.0554412	0.0510627	0	0.0527047	1.46958	0.0361319	0.0543532	0.0519834	0.174347	0	1.48516	0.0158569	0.0310587	0.0357574	0.173381	0.0422456	1.49977	0.00125731	0.0157483	0.0227936	-217.851	-214.248	-216.073	-216.183	-214.248	-213.065	-211.293	-212.982	-211.005	-210.952	-197.092
Dicot	Other	Olea_europea	RestOfGene	0.42	0.405342	22818	2340	0.502103	-0.0136404	0.43095	0.891578	0.0286453	0.0143847	0.122613	0.122613	1.50665	0.0293261	0.0524617	0.0618611	0	0.0311664	1.47194	0.0294135	0.0513946	0.0632904	0.153743	0	1.48482	0.0124914	0.0349804	0.0479527	0.154056	0.0341459	1.49145	0.00107907	0.0248474	0.0365147	-250.641	-244.804	-248.288	-247.644	-244.796	-236.266	-233.106	-236.212	-232.58	-232.516	-215.149
Dicot	Other	Solanum_pimpinellifolium	FirstExon	0.38	0.385981	422	4020	0.523404	-0.0931131	0.459279	1.47927	-0.0974961	0.000307569	-0.226113	-0.226113	1.99579	0.0390681	6.79e-07	0.182131	0	2.91891	1.67788	0.155498	0.183787	0.000283644	-0.220426	0	1.94137	0.0263754	1.08e-06	0.153196	-0.194617	0.211868	1.93034	0.0145575	1.93e-06	0.125889	-124.608	-122.09	-116.587	-118.138	-115.884	-117.164	-115.983	-115.735	-115.811	-115.751	-97.2331
Dicot	Other	Solanum_pimpinellifolium	RestOfGene	0.38	0.38116	1186	13570	0.537643	-0.172836	0.0221674	1.04006	-0.00981844	0.457331	0.165556	0.165556	2.23276	7.23e-06	0.0326463	0.146872	0	-0.140248	1.88504	0.113778	0.138838	0.233011	0.131881	0	2.1667	0.0470791	0.0718957	0.184217	0.189017	0.493276	2.1736	9.51e-05	0.0622732	0.129708	-158.264	-157.569	-152.961	-158.079	-150.383	-150.277	-148.893	-150.216	-149.119	-148.71	-133.788
Dicot	Other	Theobroma_cacao	FirstExon	0.42	0.43929	6599	6107	0.531232	-0.14183	1.44e-05	0.793859	0.057603	1.98e-09	0.391233	0.391233	1.61954	7.29e-07	0.0149777	0.0457668	0	-0.124789	1.28172	0.0382736	0.0456102	0.0903184	0.295814	0	1.51042	0.0193504	0.0263976	0.0724677	0.442565	0.848648	1.70842	0.0361822	0.056986	0.0708322	-247.106	-210.168	-243.607	-229.097	-201.612	-235.982	-202.006	-235.624	-209.494	-198.532	-185.825
Dicot	Other	Theobroma_cacao	RestOfGene	0.42	0.415456	10528	11540	0.504603	-0.0273227	0.290929	0.870749	0.0343685	2.22e-06	0.234092	0.234092	1.46947	2.06e-05	0.00231325	0.039189	0	-0.342034	1.26627	0.0646284	0.0533823	0.117411	0.193525	0	1.43388	0.0241203	0.0178199	0.0714123	0.233553	0.229545	1.469	1.91e-05	0.00214807	0.0393785	-250.123	-227.502	-248.502	-238.927	-222.324	-238.852	-218.518	-234.566	-219.654	-218.518	-200.446
Dicot	Other	Vitis_vinifera	FirstExon	0.45	0.504407	7707	694	0.569707	-0.311357	2.04e-25	0.50996	0.164263	1.19e-15	0.60145	0.60145	1.83765	0.00161736	0.066507	2.13e-07	0	-0.0741921	1.53227	0.0869078	0.145235	0.0661867	0.805831	0	1.80445	0.0252806	0.0461692	0.0324253	0.807773	0.0284492	1.85937	0.00380735	0.0100353	0.0202999	-275.926	-255.349	-275.525	-244.971	-242.587	-274.568	-250.672	-274.454	-241.298	-241.282	-217.652
Dicot	Other	Vitis_vinifera	RestOfGene	0.45	0.427068	32270	3318	0.545796	-0.209726	2.2e-47	0.740094	0.0744495	9.69e-15	0.28955	0.28955	1.94463	0.0856665	0.116094	0.074829	0	-0.049278	1.8162	0.0861969	0.106499	0.0809044	0.385598	0	1.96477	0.0462507	0.0518433	0.0531004	0.388244	0.0179525	2.01766	0.016574	0.00959182	0.0326511	-351.469	-309.078	-342.625	-321.782	-305.559	-334.786	-308.16	-334.546	-297.542	-297.511	-269.475
Monocot	Other	Dioscorea_abyssinica	FirstExon	0.42	0.540248	6221	208	0.581105	-0.414442	1.72e-36	1.26558	-0.0469905	0.163785	-0.0155841	-0.0155841	2.02583	0.0481447	0.134878	0.0621337	0	-0.0155841	2.02583	0.0481447	0.134878	0.0621337	-0.394868	0	2.03312	0.0470698	0.134094	0.0614141	-0.235722	-0.0155841	2.02583	0.0481447	0.134878	0.0621337	-118.77	-112.757	-112.757	-118.77	-111.949	-105.186	-105.18	-105.18	-105.186	-105.18	-100.186
Monocot	Other	Dioscorea_abyssinica	RestOfGene	0.46	0.434601	19496	907	0.545049	-0.232896	1.04e-35	0.814219	0.0499013	0.00427237	0.231478	0.231478	1.9559	0.134502	0.235369	0.12943	0	0.251424	1.95637	0.134483	0.235549	0.12911	1.08536	0	2.03131	0.0723214	0.147669	0.0964595	1.07988	0.00214369	2.03954	0.0687078	0.142799	0.0943566	-154.717	-137.423	-138.025	-150.683	-137.415	-133.607	-128.992	-130.092	-127.136	-127.136	-118.991
Monocot	Commelinoid	Elaeis_guineensis	FirstExon	0.47	0.519882	4546	1697	0.57525	-0.389518	8.64e-24	0.659126	0.102028	6.86e-12	0.605053	0.605053	1.73367	2.64e-06	0.0431946	0.0214044	0	0.104897	1.32942	0.0546998	0.0947817	0.0648187	0.504171	0	1.59432	0.0349302	0.0603005	0.061137	0.604165	0.712558	1.73906	1.93e-06	0.0498546	0.0177602	-230.323	-191.774	-227.987	-206.981	-191.719	-227.053	-190.724	-226.89	-197.752	-190.503	-168.163
Monocot	Commelinoid	Elaeis_guineensis	RestOfGene	0.47	0.423039	9504	4101	0.523555	-0.112298	2.88e-05	0.909048	0.0238285	0.0161772	0.196647	0.196647	1.62407	0.00755163	2.66e-06	0.0152441	0	0.20611	1.51109	0.0536231	0.0502352	0.0567398	0.129272	0	1.55792	0.0308477	0.0199754	0.0422454	0.200057	0.424867	1.65022	0.0536754	0.0541932	0.05328	-220.839	-209.753	-215.318	-217.948	-205.946	-217.058	-208.119	-215.195	-212.36	-205.902	-191.26
Monocot	Commelinoid	Musa_acuminata	FirstExon	0.52	0.552059	20792	3177	0.597564	-0.482645	5.73e-153	0.746075	0.0708328	1.26e-12	0.468695	0.468695	1.6011	5.16e-06	0.00595961	0.0313586	0	0.691866	1.4667	0.0639978	0.0971659	0.0712523	0.425554	0	1.49521	0.0251203	0.0265629	0.0529122	0.438436	0.754383	1.55988	0.0637391	0.100226	0.0700541	-370.332	-258.015	-273.587	-345.493	-233.609	-278.753	-227.831	-266.294	-240.107	-225.408	-206.661
Monocot	Commelinoid	Musa_acuminata	RestOfGene	0.47	0.47326	32411	6199	0.551901	-0.257238	8.24e-70	0.889255	0.0291728	7.99e-05	0.215836	0.215836	1.55075	0.0615361	0.0753979	0.0945785	0	0.0415422	1.46899	0.0622588	0.0739414	0.097059	0.214681	0	1.55334	0.0212576	0.0210945	0.0681187	0.223711	0.154951	1.59381	0.0014518	0.000742761	0.0512079	-415.388	-333.017	-306.81	-407.624	-282.554	-268.175	-247.339	-268.097	-248.214	-247.154	-220.773
Monocot	Commelinoid	Pennisetum_glaucum	FirstExon	0.53	0.551248	13200	18046	0.589557	-0.421672	2.7e-77	0.813345	0.0500633	8.97e-17	0.410047	0.410047	1.64278	0.0031304	7.8e-07	0.0501854	0	-0.328488	1.16313	0.0867916	0.103096	0.112341	0.33959	0	1.54429	0.0330911	0.0224401	0.078261	0.438867	0.757495	1.64295	5.92e-06	0.0237062	0.0364221	-367.591	-271.783	-342.149	-332.923	-232.303	-318.185	-230.757	-314.494	-242.48	-227.255	-203.599
Monocot	Commelinoid	Pennisetum_glaucum	RestOfGene	0.53	0.48456	32420	49277	0.551662	-0.243436	1.02e-64	1.03019	-0.00737633	0.0499153	0.118377	0.118377	1.56857	4.69e-06	1.72e-06	0.078745	0	0.100503	1.39795	0.0701184	0.0857559	0.12738	0.0836551	0	1.50062	0.0374515	0.0436172	0.106908	0.140482	0.433831	1.53832	0.0694166	0.0918138	0.120381	-470.267	-445.833	-321.764	-468.345	-276.832	-271.821	-254.143	-270.73	-260.201	-246.344	-229.978
Monocot	Commelinoid	Sorghum_bicolor	FirstExon	0.56	0.739456	587	349	0.629261	-0.638356	4.73e-09	0.55103	0.120096	0.000274181	1.03107	1.03107	1.07162	0.253236	0.499886	0.11026	0	-5	0.476289	0.300257	0.458893	0.159312	1.05062	0	1.64174	0.188317	0.212655	0.104432	1.00172	0.311695	1.04372	0.261206	0.488011	0.120616	-130.168	-116.512	-129.241	-123.678	-116.388	-127.998	-116.11	-123.674	-115.816	-115.774	-102.208
Monocot	Commelinoid	Sorghum_bicolor	RestOfGene	0.56	0.521773	7215	6051	0.571547	-0.329533	5.57e-27	0.857416	0.0363087	5.71e-05	0.35887	0.35887	1.51629	0.238089	0.386915	0.203532	0	-0.82431	1.23591	0.242422	0.356898	0.221302	0.395553	0	2.0148	0.0838374	0.142317	0.139741	0.346207	0.14354	1.49685	0.238377	0.384274	0.205742	-237.811	-204.268	-227.805	-229.721	-197.395	-220.497	-192.83	-215.313	-192.613	-192.459	-171.019
Monocot	Commelinoid	Triticum_monococcum	FirstExon	0.48	0.503201	926	3295	0.555778	-0.277118	0.000965826	0.746898	0.0721627	0.00021369	0.579434	0.579434	1.75028	0.295056	0.22396	0.180606	0	-2.01628	1.07945	0.3066	0.184897	0.220591	0.50001	0	1.80807	0.249446	0.0922514	0.147908	0.50383	0.146544	1.64578	0.295372	0.214512	0.185854	-106.446	-94.2952	-106.333	-99.5609	-92.719	-104.582	-91.5319	-94.7511	-91.3917	-91.3751	-80.2041
Monocot	Commelinoid	Triticum_monococcum	RestOfGene	0.48	0.472891	1521	5895	0.541607	-0.188548	0.00401447	0.718418	0.0818945	5.16e-08	0.519785	0.519785	1.76503	0.0940317	0.192788	0.13588	0	-1.5305	1.15699	0.0993329	0.152447	0.173651	0.436423	0	1.71321	0.0525358	0.127387	0.120216	0.410453	-0.100163	1.61891	0.0934221	0.176577	0.144552	-111.209	-93.4245	-107.751	-96.3122	-93.4244	-110.166	-92.1161	-96.8253	-91.2338	-91.2112	-86.7666

## Sheet: Genes_starting_with_ATG
														Model1: B0 = B1						Model2a: B0 = 0 and B1 free						Model2b: B0 free and B1 = 0						Model3: both B0 and B1 free						ln-likelihood of models without error					ln-likelihood of models with error
Group1	Group2	Species	Position	species_meanGC3	position_meanGC3	nb_snp	nb_subsitutions	meanGCallele_frequency	Skewness	Pvalue_Skewness	NI	DoS	Pvalue_NIDoS	B0_1	B1_1	lambda_1	eN_1	eWS_1	eSW_1	B0_2a	B1_2a	lambda_2a	eN_2a	eWS_2a	eSW_2a	B0_2b	B1_2b	lambda_2b	eN_2b	eWS_2b	eSW_2b	B0_3	B1_3	lambda_3	eN_3	eWS_3	eSW_3	lnL0	lnL1	lnL2a	lnL2b	lnL3	lnL0e	lnL1e	lnL2ae	lnL2be	lnL3e	lnLsat
Dicot	Dicot	Coffea_canephora	FirstExon	0.42	0.47385	4363	1469	0.471821	0.13658	0.000730484	0.894166	0.0271929	0.0928462	0.185164	0.185164	0.906288	6.31e-06	0.00337155	0.0216666	0	0.203539	0.887762	0.0406202	0.0332508	0.0745768	0.140074	0	0.893743	0.0228674	0.0178675	0.0560215	0.180098	0.354006	0.915201	3.87e-05	0.00682561	0.0153519	-215.315	-211.132	-213.181	-213.899	-210.138	-213.353	-210.238	-212.779	-211.395	-209.825	-190.597
Dicot	Dicot	Coffea_canephora	RestOfGene	0.42	0.406461	16340	6517	0.446674	0.250112	5.86e-34	0.94924	0.0122165	0.108796	0.121623	0.121623	0.99951	0.000983058	2.39e-06	0.0436699	0	0.137866	1.00658	0.0447288	0.0275882	0.108102	0.090105	0	1.00191	0.0233519	0.0126333	0.0803646	0.121397	0.261196	1.00554	2.8e-05	0.00194132	0.0357539	-280.126	-269.263	-265.839	-278.838	-258.934	-261.743	-256.303	-260.786	-258.343	-255.33	-237.133
Dicot	Dicot	Olea_europea	FirstExon	0.42	0.468178	2753	283	0.537447	-0.185267	0.000234863	1.00915	-0.00224801	0.0547096	0.025971	0.025971	1.49794	0.00571247	0.000556987	0.0227294	0	0.0254771	1.46626	0.0411326	0.0456013	0.0498356	0.0246283	0	1.47901	0.0228648	0.0219659	0.0362885	0.0256534	0.0267617	1.49708	0.00689223	0.00209712	0.0236059	-168.468	-167.805	-167.036	-168.466	-167.032	-166.032	-166.015	-166.027	-166.02	-166.015	-152.601
Dicot	Dicot	Olea_europea	RestOfGene	0.42	0.405637	7023	730	0.493811	0.0251198	0.42153	0.93303	0.0173173	0.410428	-0.0134517	-0.0134517	1.41844	4.37e-06	0.0260779	0.0226602	0	-0.280113	1.37034	0.0346587	0.0549769	0.060213	0.0777308	0	1.4329	0.00792195	0.0335508	0.0302645	0.0783252	-0.280701	1.38736	2.33e-06	0.0193033	0.0299363	-197.535	-197.444	-196.489	-197.196	-196.237	-194.914	-194.902	-193.621	-194.622	-193.327	-179.241
Dicot	Dicot	Solanum_pimpinellifolium	FirstExon	0.38	0.42089	42	486	0.538889	-0.173418	0.658648	1.52795	-0.104423	0.221021	-0.16252	-0.16252	2.23555	1.51e-08	0.179578	0.339745	0	-5	3.52629	2.12e-08	4.36e-06	0.409211	-0.00741913	0	2.52871	1.52e-08	0.189189	0.330882	-0.374854	-5	1.90596	1.52e-08	0.228258	0.417101	-49.3297	-49.0617	-48.4866	-48.5936	-48.3806	-47.5013	-47.4484	-45.035	-47.5011	-44.9018	-37.1936
Dicot	Dicot	Solanum_pimpinellifolium	RestOfGene	0.38	0.391576	157	1746	0.524818	-0.117198	0.571334	0.925347	0.0193746	0.335483	0.161282	0.161282	1.91141	3.54e-09	0.169316	0.18508	0	-1.25188	1.72809	4.01e-09	0.149652	0.21621	0.174093	0	1.94378	3.3e-09	0.167052	0.187885	0.0349012	-1.15856	1.77893	3.71e-09	0.151366	0.2142	-77.3736	-77.1823	-77.3677	-77.2795	-77.1433	-75.7178	-75.4797	-75.0283	-75.3708	-75.0195	-65.1169
Dicot	Dicot	Theobroma_cacao	FirstExon	0.42	0.502864	2061	2010	0.565956	-0.317838	6.27e-08	0.701402	0.0879875	2.27e-07	0.554566	0.554566	1.66008	3.03e-06	0.0138468	0.0271981	0	-0.264425	1.1562	0.0465499	0.0550022	0.0745181	0.42622	0	1.50126	0.0216885	0.0248164	0.0552408	0.620534	1.12988	1.74551	0.0425323	0.075111	0.0516247	-194.338	-172.01	-193.961	-180.925	-169.807	-192.268	-170.763	-191.809	-175.041	-169.034	-150.865
Dicot	Dicot	Theobroma_cacao	RestOfGene	0.42	0.441304	3475	3614	0.518355	-0.0977752	0.0302971	0.858207	0.0381697	0.00305736	0.254493	0.254493	1.48729	0.0734626	0.0654252	0.104804	0	-0.505224	1.24216	0.075387	0.0578798	0.120566	0.223157	0	1.45529	0.0339098	0.018211	0.0751524	0.236296	0.0709729	1.47394	0.0158323	0.000529947	0.0574103	-193.518	-184.465	-192.783	-189.131	-182.435	-188.026	-180.116	-185.103	-179.896	-179.86	-167.565
Dicot	Dicot	Vitis_vinifera	FirstExon	0.45	0.522365	4619	431	0.57342	-0.333293	6.47e-18	0.529019	0.153479	4.14e-09	0.556786	0.556786	1.76844	2.61e-07	0.0912917	0.00572998	0	-0.137519	1.47502	0.07578	0.157825	0.060668	0.745803	0	1.70574	0.0318473	0.092337	0.0373233	0.745647	-0.0250704	1.7762	0.00295403	0.0384814	0.0238025	-235.395	-226.544	-235.394	-218.788	-218.33	-234.471	-222.441	-234.249	-217.057	-217.05	-199.324
Dicot	Dicot	Vitis_vinifera	RestOfGene	0.45	0.439703	16108	1745	0.549173	-0.228117	1.13e-28	0.660214	0.10266	1.02e-14	0.365514	0.365514	2.01572	4.73e-06	0.00960729	0.00204803	0	-0.17891	1.73438	0.09208	0.108355	0.0812738	0.511496	0	1.94832	0.0485705	0.0495431	0.0496563	0.508474	-0.0760745	1.99424	0.0210412	0.00100439	0.0346487	-316.971	-288.424	-314.903	-287.443	-281.03	-309.907	-288.259	-308.363	-275.116	-274.843	-244.4
Monocot	BasalMonocot	Dioscorea_abyssinica	FirstExon	0.46	0.562629	3017	110	0.582806	-0.42688	1.02e-19	1.08601	-0.0166689	0.280749	-0.155364	-0.155364	1.65396	0.131762	0.269297	0.0920164	0	-0.155364	1.65396	0.131762	0.269297	0.0920164	4.99616	0	1.88864	0.0860955	0.184519	0.0729011	4.99996	-0.203646	1.82569	0.0933973	0.184177	0.0790668	-105.83	-102.462	-102.294	-105.815	-101.665	-97.3677	-97.0959	-97.0959	-97.361	-96.9764	-89.2011
Monocot	BasalMonocot	Dioscorea_abyssinica	RestOfGene	0.46	0.435693	10980	523	0.54999	-0.258824	2.72e-25	0.841041	0.041803	0.068157	0.26501	0.26501	2.09694	0.0930923	0.19573	0.111074	0	0.312887	2.04728	0.125261	0.234769	0.129867	0.916173	0	2.10454	0.0675229	0.149793	0.103013	0.590205	0.158334	2.14165	0.0626544	0.152211	0.0960282	-138.672	-123.403	-123.045	-137.026	-123.026	-118.923	-115.488	-115.978	-115.608	-115.252	-110.47
Monocot	Commelinoid	Elaeis_guineensis	FirstExon	0.47	0.572961	1177	477	0.605054	-0.57406	6.78e-14	0.576956	0.133328	2.09e-06	0.796248	0.796248	1.7375	0.0226772	0.0571806	0.0543776	0	-2.02453	1.07433	0.0585229	0.0424679	0.120152	0.715091	0	1.61089	0.029023	0.0455122	0.0792657	0.787482	0.586017	1.75811	8.98e-06	0.0140496	0.0478719	-174.378	-154.102	-172.431	-163.24	-153.516	-168.513	-151.805	-165.111	-152.244	-151.691	-124.255
Monocot	Commelinoid	Elaeis_guineensis	RestOfGene	0.47	0.431691	3207	1447	0.519589	-0.0944547	0.0411966	0.890842	0.0288769	0.085213	0.164877	0.164877	1.52904	0.0614683	0.0553927	0.0565259	0	-0.0708454	1.41453	0.0627621	0.0529929	0.0613807	0.140732	0	1.50482	0.0344155	0.0214027	0.0351033	0.164465	0.156744	1.52765	0.0615209	0.055307	0.0567016	-181.514	-178.93	-181.321	-180.033	-178.827	-180.872	-178.692	-180.816	-178.909	-178.691	-157.6
Monocot	Commelinoid	Musa_acuminata	FirstExon	0.47	0.624192	3970	645	0.625775	-0.64369	7.61e-53	0.570467	0.131368	1.61e-09	0.677083	0.677083	1.40527	0.0517994	0.123403	0.0494295	0	-0.040395	1.17211	0.0540208	0.113774	0.0537494	0.707273	0	1.39018	0.0164173	0.0415742	0.0368033	0.708582	0.150974	1.31881	0.0540616	0.121915	0.0522233	-206.01	-177.848	-199.135	-188.482	-177.848	-195.127	-175.013	-195.121	-173.871	-173.78	-156.219
Monocot	Commelinoid	Musa_acuminata	RestOfGene	0.47	0.490873	7776	1573	0.557128	-0.295219	3.47e-23	0.928815	0.018269	0.212946	0.153089	0.153089	1.48766	0.0598448	0.0758991	0.095864	0	-0.236621	1.38294	0.0607478	0.0740096	0.0991197	0.173061	0	1.51053	0.0204988	0.0218659	0.070656	0.167279	-0.124822	1.50963	0.00800074	0.00015661	0.0648342	-258.738	-241.988	-230.165	-257.963	-225.838	-213.634	-211.03	-213.064	-210.347	-210.195	-177.277
Monocot	CommelinoidGrass	Pennisetum_glaucum	FirstExon	0.53	0.627769	1620	2006	0.630783	-0.634135	1.69e-22	0.737289	0.0694174	5.26e-05	0.561261	0.561261	1.58914	5.56e-07	0.0812899	0.0596653	0	-0.383852	1.05788	0.0367962	0.114399	0.0893344	0.461784	0	1.45643	0.0156605	0.0907638	0.0773706	0.611245	1.13392	1.62749	8.74e-06	0.108824	0.0476081	-191.109	-171.758	-187.563	-182.9	-166.261	-182.034	-163.79	-181.567	-166.486	-162.684	-138.2
Monocot	CommelinoidGrass	Pennisetum_glaucum	RestOfGene	0.53	0.52066	4208	6219	0.56879	-0.323473	4.11e-16	0.948839	0.0129082	0.216566	0.214305	0.214305	1.50852	6.95e-07	0.0300365	0.0785381	0	0.0045255	1.26176	0.0590978	0.0988896	0.119719	0.166487	0	1.43561	0.0260224	0.0570183	0.0990559	0.252492	0.645429	1.52953	0.000301896	0.051868	0.0670344	-219.192	-209.496	-203.845	-218.428	-190.364	-195.08	-187.015	-195.08	-188.833	-185.398	-166.821
Monocot	CommelinoidGrass	Sorghum_bicolor	FirstExon	0.56	0.739666	548	338	0.628324	-0.635731	1.78e-08	0.53893	0.124906	0.000225249	1.05036	1.05036	1.07323	0.208601	0.5	0.109116	0	-5	0.464509	0.2815	0.467918	0.160705	1.0991	0	1.75159	0.14445	0.185293	0.105735	0.997341	-0.0938502	0.996324	0.244717	0.499902	0.129036	-129.987	-117.076	-129.389	-123.307	-117.04	-128.294	-116.632	-122.727	-116.036	-116.033	-98.5613
Monocot	CommelinoidGrass	Sorghum_bicolor	RestOfGene	0.56	0.521511	6925	5809	0.57319	-0.336566	5.93e-27	0.849212	0.0385793	2.83e-05	0.375961	0.375961	1.53518	0.238037	0.387732	0.203818	0	-0.874889	1.23775	0.242501	0.356423	0.222373	0.411425	0	2.0146	0.0927387	0.157017	0.144679	0.361845	0.133572	1.51292	0.238357	0.384893	0.206308	-239.935	-204.806	-229.917	-231.177	-198.002	-222.458	-193.354	-216.862	-193.029	-192.899	-169.919
Monocot	CommelinoidGrass	Triticum_monococcum	FirstExon	0.48	0.616004	45	240	0.597561	-0.452107	0.221116	0.51531	0.162351	0.058771	1.29135	1.29135	2.40691	0.162421	5.79e-06	0.145426	0	-4.99992	0.721289	0.126779	2.1e-06	0.236869	1.12187	0	2.05208	0	3.27e-06	0.173237	0.552926	-3.58832	1.21935	0.0140909	2.71e-06	0.232489	-46.408	-229.004	-232.129	-228.646	-226.135	-45.9143	-42.746	-42.2403	-42.2539	-41.9937	-31.8443
Monocot	CommelinoidGrass	Triticum_monococcum	RestOfGene	0.48	0.521102	132	578	0.586179	-0.466474	0.0325564	0.506789	0.162224	0.00116812	1.08513	1.08513	2.70751	3.26e-08	0.149938	0.093497	0	-4.36383	0.964721	9.11e-08	0.146676	0.163818	0.907283	0	2.31571	2.68e-08	0.134653	0.110843	0.605287	-1.47422	1.73806	2.96e-08	0.134136	0.131958	-61.3453	-55	-59.9337	-55.9576	-54.9994	-60.8327	-54.166	-53.7288	-53.418	-53.1481	-46.2494
