# Supplementary material for: Evolutionary forces affecting synonymous variations in plant genomes
Source: PLoS Genet. 2017 May 22;13(5):e1006799. doi: 10.1371/journal.pgen.1006799 (PMC5460877; doi:10.1371/journal.pgen.1006799)
Supplement: S1 File — (ZIP) [file pgen.1006799.s017.zip]

Archive with 218 entries (191 files):
- Files_S1/
- Files_S1/.DS_Store
- __MACOSX/
- __MACOSX/Files_S1/
- __MACOSX/Files_S1/._.DS_Store
- Files_S1/README.txt
- __MACOSX/Files_S1/._README.txt
- Files_S1/Script_gBGC_SCU_estimation.nb
- __MACOSX/Files_S1/._Script_gBGC_SCU_estimation.nb
- Files_S1/Script_simulations_scenarios.R
- __MACOSX/Files_S1/._Script_simulations_scenarios.R
- Files_S1/SFS/
- Files_S1/SFS/.DS_Store
- __MACOSX/Files_S1/SFS/
- __MACOSX/Files_S1/SFS/._.DS_Store
- Files_S1/SFS/Coffea/
- Files_S1/SFS/Coffea/.Rhistory
- __MACOSX/Files_S1/SFS/Coffea/
- __MACOSX/Files_S1/SFS/Coffea/._.Rhistory
- Files_S1/SFS/Coffea/DANs_AllCategories_Coffea_canephora.txt
- __MACOSX/Files_S1/SFS/Coffea/._DANs_AllCategories_Coffea_canephora.txt
- Files_S1/SFS/Coffea/DANs_FirstExon_All_Coffea_canephora.txt
- __MACOSX/Files_S1/SFS/Coffea/._DANs_FirstExon_All_Coffea_canephora.txt
- Files_S1/SFS/Coffea/DANs_FirstExon_ATG.No_Coffea_canephora.txt
- __MACOSX/Files_S1/SFS/Coffea/._DANs_FirstExon_ATG.No_Coffea_canephora.txt
- Files_S1/SFS/Coffea/DANs_FirstExon_ATG.Yes_Coffea_canephora.txt
- __MACOSX/Files_S1/SFS/Coffea/._DANs_FirstExon_ATG.Yes_Coffea_canephora.txt
- Files_S1/SFS/Coffea/DANs_RestOfGene_All_Coffea_canephora.txt
- __MACOSX/Files_S1/SFS/Coffea/._DANs_RestOfGene_All_Coffea_canephora.txt
- Files_S1/SFS/Coffea/DANs_RestOfGene_ATG.No_Coffea_canephora.txt
- __MACOSX/Files_S1/SFS/Coffea/._DANs_RestOfGene_ATG.No_Coffea_canephora.txt
- Files_S1/SFS/Coffea/DANs_RestOfGene_ATG.Yes_Coffea_canephora.txt
- __MACOSX/Files_S1/SFS/Coffea/._DANs_RestOfGene_ATG.Yes_Coffea_canephora.txt
- __MACOSX/Files_S1/SFS/._Coffea
- Files_S1/SFS/Dioscorea/
- Files_S1/SFS/Dioscorea/.Rhistory
- __MACOSX/Files_S1/SFS/Dioscorea/
- __MACOSX/Files_S1/SFS/Dioscorea/._.Rhistory
- Files_S1/SFS/Dioscorea/DANs_AllCategories_Dioscorea_abyssinica.txt
- __MACOSX/Files_S1/SFS/Dioscorea/._DANs_AllCategories_Dioscorea_abyssinica.txt
- Files_S1/SFS/Dioscorea/DANs_FirstExon_All_Dioscorea_abyssinica.txt
- __MACOSX/Files_S1/SFS/Dioscorea/._DANs_FirstExon_All_Dioscorea_abyssinica.txt
- Files_S1/SFS/Dioscorea/DANs_FirstExon_ATG.No_Dioscorea_abyssinica.txt
- __MACOSX/Files_S1/SFS/Dioscorea/._DANs_FirstExon_ATG.No_Dioscorea_abyssinica.txt
- Files_S1/SFS/Dioscorea/DANs_FirstExon_ATG.Yes_Dioscorea_abyssinica.txt
- __MACOSX/Files_S1/SFS/Dioscorea/._DANs_FirstExon_ATG.Yes_Dioscorea_abyssinica.txt
- Files_S1/SFS/Dioscorea/DANs_RestOfGene_All_Dioscorea_abyssinica.txt
- __MACOSX/Files_S1/SFS/Dioscorea/._DANs_RestOfGene_All_Dioscorea_abyssinica.txt
- Files_S1/SFS/Dioscorea/DANs_RestOfGene_ATG.No_Dioscorea_abyssinica.txt
- __MACOSX/Files_S1/SFS/Dioscorea/._DANs_RestOfGene_ATG.No_Dioscorea_abyssinica.txt
- Files_S1/SFS/Dioscorea/DANs_RestOfGene_ATG.Yes_Dioscorea_abyssinica.txt
- __MACOSX/Files_S1/SFS/Dioscorea/._DANs_RestOfGene_ATG.Yes_Dioscorea_abyssinica.txt
- __MACOSX/Files_S1/SFS/._Dioscorea
- Files_S1/SFS/Eleais/
- Files_S1/SFS/Eleais/.Rhistory
- __MACOSX/Files_S1/SFS/Eleais/
- __MACOSX/Files_S1/SFS/Eleais/._.Rhistory
- Files_S1/SFS/Eleais/DANs_AllCategories_Eleais_guineensis.txt
- __MACOSX/Files_S1/SFS/Eleais/._DANs_AllCategories_Eleais_guineensis.txt
- Files_S1/SFS/Eleais/DANs_FirstExon_All_Eleais_guineensis.txt
- __MACOSX/Files_S1/SFS/Eleais/._DANs_FirstExon_All_Eleais_guineensis.txt
- Files_S1/SFS/Eleais/DANs_FirstExon_ATG.No_Eleais_guineensis.txt
- __MACOSX/Files_S1/SFS/Eleais/._DANs_FirstExon_ATG.No_Eleais_guineensis.txt
- Files_S1/SFS/Eleais/DANs_FirstExon_ATG.Yes_Eleais_guineensis.txt
- __MACOSX/Files_S1/SFS/Eleais/._DANs_FirstExon_ATG.Yes_Eleais_guineensis.txt
- Files_S1/SFS/Eleais/DANs_RestOfGene_All_Eleais_guineensis.txt
- __MACOSX/Files_S1/SFS/Eleais/._DANs_RestOfGene_All_Eleais_guineensis.txt
- Files_S1/SFS/Eleais/DANs_RestOfGene_ATG.No_Eleais_guineensis.txt
- __MACOSX/Files_S1/SFS/Eleais/._DANs_RestOfGene_ATG.No_Eleais_guineensis.txt
- Files_S1/SFS/Eleais/DANs_RestOfGene_ATG.Yes_Eleais_guineensis.txt
- __MACOSX/Files_S1/SFS/Eleais/._DANs_RestOfGene_ATG.Yes_Eleais_guineensis.txt
- __MACOSX/Files_S1/SFS/._Eleais
- Files_S1/SFS/Musa/
- Files_S1/SFS/Musa/DANs_AllCategories_Musa_acuminata.txt
- __MACOSX/Files_S1/SFS/Musa/
- __MACOSX/Files_S1/SFS/Musa/._DANs_AllCategories_Musa_acuminata.txt
- Files_S1/SFS/Musa/DANs_FirstExon_All_Musa_acuminata.txt
- __MACOSX/Files_S1/SFS/Musa/._DANs_FirstExon_All_Musa_acuminata.txt
- Files_S1/SFS/Musa/DANs_FirstExon_ATG.No_Musa_acuminata.txt
- __MACOSX/Files_S1/SFS/Musa/._DANs_FirstExon_ATG.No_Musa_acuminata.txt
- Files_S1/SFS/Musa/DANs_FirstExon_ATG.Yes_Musa_acuminata.txt
- __MACOSX/Files_S1/SFS/Musa/._DANs_FirstExon_ATG.Yes_Musa_acuminata.txt
- Files_S1/SFS/Musa/DANs_RestOfGene_All_Musa_acuminata.txt
- __MACOSX/Files_S1/SFS/Musa/._DANs_RestOfGene_All_Musa_acuminata.txt
- Files_S1/SFS/Musa/DANs_RestOfGene_ATG.No_Musa_acuminata.txt
- __MACOSX/Files_S1/SFS/Musa/._DANs_RestOfGene_ATG.No_Musa_acuminata.txt
- Files_S1/SFS/Musa/DANs_RestOfGene_ATG.Yes_Musa_acuminata.txt
- __MACOSX/Files_S1/SFS/Musa/._DANs_RestOfGene_ATG.Yes_Musa_acuminata.txt
- __MACOSX/Files_S1/SFS/._Musa
- Files_S1/SFS/Olea/
- Files_S1/SFS/Olea/DANs_AllCategories_Olea_europea.txt
- __MACOSX/Files_S1/SFS/Olea/
- __MACOSX/Files_S1/SFS/Olea/._DANs_AllCategories_Olea_europea.txt
- Files_S1/SFS/Olea/DANs_FirstExon_All_Olea_europea.txt
- __MACOSX/Files_S1/SFS/Olea/._DANs_FirstExon_All_Olea_europea.txt
- Files_S1/SFS/Olea/DANs_FirstExon_ATG.No_Olea_europea.txt
- __MACOSX/Files_S1/SFS/Olea/._DANs_FirstExon_ATG.No_Olea_europea.txt
- Files_S1/SFS/Olea/DANs_FirstExon_ATG.Yes_Olea_europea.txt
- __MACOSX/Files_S1/SFS/Olea/._DANs_FirstExon_ATG.Yes_Olea_europea.txt
- Files_S1/SFS/Olea/DANs_RestOfGene_All_Olea_europea.txt
- __MACOSX/Files_S1/SFS/Olea/._DANs_RestOfGene_All_Olea_europea.txt
- Files_S1/SFS/Olea/DANs_RestOfGene_ATG.No_Olea_europea.txt
- __MACOSX/Files_S1/SFS/Olea/._DANs_RestOfGene_ATG.No_Olea_europea.txt
- Files_S1/SFS/Olea/DANs_RestOfGene_ATG.Yes_Olea_europea.txt
- __MACOSX/Files_S1/SFS/Olea/._DANs_RestOfGene_ATG.Yes_Olea_europea.txt
- __MACOSX/Files_S1/SFS/._Olea
- Files_S1/SFS/Pennisetum/
- Files_S1/SFS/Pennisetum/.Rhistory
- __MACOSX/Files_S1/SFS/Pennisetum/
- __MACOSX/Files_S1/SFS/Pennisetum/._.Rhistory
- Files_S1/SFS/Pennisetum/DANs_AllCategories_Pennisetum_glaucum.txt
- __MACOSX/Files_S1/SFS/Pennisetum/._DANs_AllCategories_Pennisetum_glaucum.txt
- Files_S1/SFS/Pennisetum/DANs_FirstExon_All_Pennisetum_glaucum.txt
- __MACOSX/Files_S1/SFS/Pennisetum/._DANs_FirstExon_All_Pennisetum_glaucum.txt
- Files_S1/SFS/Pennisetum/DANs_FirstExon_ATG.No_Pennisetum_glaucum.txt
- __MACOSX/Files_S1/SFS/Pennisetum/._DANs_FirstExon_ATG.No_Pennisetum_glaucum.txt
- Files_S1/SFS/Pennisetum/DANs_FirstExon_ATG.Yes_Pennisetum_glaucum.txt
- __MACOSX/Files_S1/SFS/Pennisetum/._DANs_FirstExon_ATG.Yes_Pennisetum_glaucum.txt
- Files_S1/SFS/Pennisetum/DANs_RestOfGene_All_Pennisetum_glaucum.txt
- __MACOSX/Files_S1/SFS/Pennisetum/._DANs_RestOfGene_All_Pennisetum_glaucum.txt
- Files_S1/SFS/Pennisetum/DANs_RestOfGene_ATG.No_Pennisetum_glaucum.txt
- __MACOSX/Files_S1/SFS/Pennisetum/._DANs_RestOfGene_ATG.No_Pennisetum_glaucum.txt
- Files_S1/SFS/Pennisetum/DANs_RestOfGene_ATG.Yes_Pennisetum_glaucum.txt
- __MACOSX/Files_S1/SFS/Pennisetum/._DANs_RestOfGene_ATG.Yes_Pennisetum_glaucum.txt
- __MACOSX/Files_S1/SFS/._Pennisetum
- Files_S1/SFS/Solanum/
- Files_S1/SFS/Solanum/DANs_AllCategories_Solanum_lycopersicum.txt
- __MACOSX/Files_S1/SFS/Solanum/
- __MACOSX/Files_S1/SFS/Solanum/._DANs_AllCategories_Solanum_lycopersicum.txt
- Files_S1/SFS/Solanum/DANs_FirstExon_All_Solanum_lycopersicum.txt
- __MACOSX/Files_S1/SFS/Solanum/._DANs_FirstExon_All_Solanum_lycopersicum.txt
- Files_S1/SFS/Solanum/DANs_FirstExon_ATG.No_Solanum_lycopersicum.txt
- __MACOSX/Files_S1/SFS/Solanum/._DANs_FirstExon_ATG.No_Solanum_lycopersicum.txt
- Files_S1/SFS/Solanum/DANs_FirstExon_ATG.Yes_Solanum_lycopersicum.txt
- __MACOSX/Files_S1/SFS/Solanum/._DANs_FirstExon_ATG.Yes_Solanum_lycopersicum.txt
- Files_S1/SFS/Solanum/DANs_RestOfGene_All_Solanum_lycopersicum.txt
- __MACOSX/Files_S1/SFS/Solanum/._DANs_RestOfGene_All_Solanum_lycopersicum.txt
- Files_S1/SFS/Solanum/DANs_RestOfGene_ATG.No_Solanum_lycopersicum.txt
- __MACOSX/Files_S1/SFS/Solanum/._DANs_RestOfGene_ATG.No_Solanum_lycopersicum.txt
- Files_S1/SFS/Solanum/DANs_RestOfGene_ATG.Yes_Solanum_lycopersicum.txt
- __MACOSX/Files_S1/SFS/Solanum/._DANs_RestOfGene_ATG.Yes_Solanum_lycopersicum.txt
- __MACOSX/Files_S1/SFS/._Solanum
- Files_S1/SFS/Sorghum/
- Files_S1/SFS/Sorghum/.Rhistory
- __MACOSX/Files_S1/SFS/Sorghum/
- __MACOSX/Files_S1/SFS/Sorghum/._.Rhistory
- Files_S1/SFS/Sorghum/DANs_AllCategories_Sorghum_bicolor.txt
- __MACOSX/Files_S1/SFS/Sorghum/._DANs_AllCategories_Sorghum_bicolor.txt
- Files_S1/SFS/Sorghum/DANs_FirstExon_All_Sorghum_bicolor.txt
- __MACOSX/Files_S1/SFS/Sorghum/._DANs_FirstExon_All_Sorghum_bicolor.txt
- Files_S1/SFS/Sorghum/DANs_FirstExon_ATG.No_Sorghum_bicolor.txt
- __MACOSX/Files_S1/SFS/Sorghum/._DANs_FirstExon_ATG.No_Sorghum_bicolor.txt
- Files_S1/SFS/Sorghum/DANs_FirstExon_ATG.Yes_Sorghum_bicolor.txt
- __MACOSX/Files_S1/SFS/Sorghum/._DANs_FirstExon_ATG.Yes_Sorghum_bicolor.txt
- Files_S1/SFS/Sorghum/DANs_RestOfGene_All_Sorghum_bicolor.txt
- __MACOSX/Files_S1/SFS/Sorghum/._DANs_RestOfGene_All_Sorghum_bicolor.txt
- Files_S1/SFS/Sorghum/DANs_RestOfGene_ATG.No_Sorghum_bicolor.txt
- __MACOSX/Files_S1/SFS/Sorghum/._DANs_RestOfGene_ATG.No_Sorghum_bicolor.txt
- Files_S1/SFS/Sorghum/DANs_RestOfGene_ATG.Yes_Sorghum_bicolor.txt
- __MACOSX/Files_S1/SFS/Sorghum/._DANs_RestOfGene_ATG.Yes_Sorghum_bicolor.txt
- __MACOSX/Files_S1/SFS/._Sorghum
- Files_S1/SFS/Theobroma/
- Files_S1/SFS/Theobroma/DANs_AllCategories_Theobroma_cacao.txt
- __MACOSX/Files_S1/SFS/Theobroma/
- __MACOSX/Files_S1/SFS/Theobroma/._DANs_AllCategories_Theobroma_cacao.txt
- Files_S1/SFS/Theobroma/DANs_FirstExon_All_Theobroma_cacao.txt
- __MACOSX/Files_S1/SFS/Theobroma/._DANs_FirstExon_All_Theobroma_cacao.txt
- Files_S1/SFS/Theobroma/DANs_FirstExon_ATG.No_Theobroma_cacao.txt
- __MACOSX/Files_S1/SFS/Theobroma/._DANs_FirstExon_ATG.No_Theobroma_cacao.txt
- Files_S1/SFS/Theobroma/DANs_FirstExon_ATG.Yes_Theobroma_cacao.txt
- __MACOSX/Files_S1/SFS/Theobroma/._DANs_FirstExon_ATG.Yes_Theobroma_cacao.txt
- Files_S1/SFS/Theobroma/DANs_RestOfGene_All_Theobroma_cacao.txt
- __MACOSX/Files_S1/SFS/Theobroma/._DANs_RestOfGene_All_Theobroma_cacao.txt
- Files_S1/SFS/Theobroma/DANs_RestOfGene_ATG.No_Theobroma_cacao.txt
- __MACOSX/Files_S1/SFS/Theobroma/._DANs_RestOfGene_ATG.No_Theobroma_cacao.txt
- Files_S1/SFS/Theobroma/DANs_RestOfGene_ATG.Yes_Theobroma_cacao.txt
- __MACOSX/Files_S1/SFS/Theobroma/._DANs_RestOfGene_ATG.Yes_Theobroma_cacao.txt
- __MACOSX/Files_S1/SFS/._Theobroma
- Files_S1/SFS/Triticum/
- Files_S1/SFS/Triticum/DANs_AllCategories_Triticum_monococcum.txt
- __MACOSX/Files_S1/SFS/Triticum/
- __MACOSX/Files_S1/SFS/Triticum/._DANs_AllCategories_Triticum_monococcum.txt
- Files_S1/SFS/Triticum/DANs_FirstExon_All_Triticum_monococcum.txt
- __MACOSX/Files_S1/SFS/Triticum/._DANs_FirstExon_All_Triticum_monococcum.txt
- Files_S1/SFS/Triticum/DANs_FirstExon_ATG.No_Triticum_monococcum.txt
- __MACOSX/Files_S1/SFS/Triticum/._DANs_FirstExon_ATG.No_Triticum_monococcum.txt
- Files_S1/SFS/Triticum/DANs_FirstExon_ATG.Yes_Triticum_monococcum.txt
- __MACOSX/Files_S1/SFS/Triticum/._DANs_FirstExon_ATG.Yes_Triticum_monococcum.txt
- Files_S1/SFS/Triticum/DANs_RestOfGene_All_Triticum_monococcum.txt
- __MACOSX/Files_S1/SFS/Triticum/._DANs_RestOfGene_All_Triticum_monococcum.txt
- Files_S1/SFS/Triticum/DANs_RestOfGene_ATG.No_Triticum_monococcum.txt
- __MACOSX/Files_S1/SFS/Triticum/._DANs_RestOfGene_ATG.No_Triticum_monococcum.txt
- Files_S1/SFS/Triticum/DANs_RestOfGene_ATG.Yes_Triticum_monococcum.txt
- __MACOSX/Files_S1/SFS/Triticum/._DANs_RestOfGene_ATG.Yes_Triticum_monococcum.txt
- __MACOSX/Files_S1/SFS/._Triticum
- Files_S1/SFS/Vitis/
- Files_S1/SFS/Vitis/.RData
- __MACOSX/Files_S1/SFS/Vitis/
- __MACOSX/Files_S1/SFS/Vitis/._.RData
- Files_S1/SFS/Vitis/.Rhistory
- __MACOSX/Files_S1/SFS/Vitis/._.Rhistory
- Files_S1/SFS/Vitis/DANs_AllCategories_Vitis_vinifera.txt
- __MACOSX/Files_S1/SFS/Vitis/._DANs_AllCategories_Vitis_vinifera.txt
- Files_S1/SFS/Vitis/DANs_FirstExon_All_Vitis_vinifera.txt
- __MACOSX/Files_S1/SFS/Vitis/._DANs_FirstExon_All_Vitis_vinifera.txt
- Files_S1/SFS/Vitis/DANs_FirstExon_ATG.No_Vitis_vinifera.txt
- __MACOSX/Files_S1/SFS/Vitis/._DANs_FirstExon_ATG.No_Vitis_vinifera.txt
- Files_S1/SFS/Vitis/DANs_FirstExon_ATG.Yes_Vitis_vinifera.txt
- __MACOSX/Files_S1/SFS/Vitis/._DANs_FirstExon_ATG.Yes_Vitis_vinifera.txt
- Files_S1/SFS/Vitis/DANs_RestOfGene_All_Vitis_vinifera.txt
- __MACOSX/Files_S1/SFS/Vitis/._DANs_RestOfGene_All_Vitis_vinifera.txt
- Files_S1/SFS/Vitis/DANs_RestOfGene_ATG.No_Vitis_vinifera.txt
- __MACOSX/Files_S1/SFS/Vitis/._DANs_RestOfGene_ATG.No_Vitis_vinifera.txt
- Files_S1/SFS/Vitis/DANs_RestOfGene_ATG.Yes_Vitis_vinifera.txt
- __MACOSX/Files_S1/SFS/Vitis/._DANs_RestOfGene_ATG.Yes_Vitis_vinifera.txt
- __MACOSX/Files_S1/SFS/._Vitis
- __MACOSX/Files_S1/._SFS
- __MACOSX/._Files_S1
