# Supplementary material for: Evolutionary forces affecting synonymous variations in plant genomes
Source: PLoS Genet. 2017 May 22;13(5):e1006799. doi: 10.1371/journal.pgen.1006799 (PMC5460877; doi:10.1371/journal.pgen.1006799)
Supplement: S1 File — (ZIP) [file pgen.1006799.s017.zip › Files_S1/README.txt]

Script_gBGC_SCU_estimation.nb: Mathematica script used to jointly estimate strengths of GC-biased gene conversion and selection on codon usage

Script_simulations_scenarios.R: R script used to simulate SFS under various demographic scenarios. 

SFS: Processed data used in analyses.
For each species there are 7 files with SFS called DANs_xxx.txt
In each file there is one column for each category of mutation with the number of derived mutation in frequency 1/n to n/n (fixed mutations). The last column corresponds to GC content
