# Supplementary material for: Evolutionary forces affecting synonymous variations in plant genomes
Source: PLoS Genet. 2017 May 22;13(5):e1006799. doi: 10.1371/journal.pgen.1006799 (PMC5460877; doi:10.1371/journal.pgen.1006799)
Supplement: S1 File — (ZIP) [file pgen.1006799.s017.zip › Files_S1/SFS/Coffea/DANs_AllCategories_Coffea_canephora.txt]

neutral_neutral	neutral_U.P	neutral_P.U	W.S_neutral	W.S_U.P	W.S_P.U	S.W_neutral	S.W_U.P	S.W_P.U	GC	Fop
1232	467	495	2475	5073	59	1682	71	3606	0.4037855	0.4545612
526	213	199	1150	2356	14	666	21	1515	0.4037855	0.4545612
255	112	85	505	1125	7	331	7	725	0.4037855	0.4545612
163	71	67	384	769	8	222	10	509	0.4037855	0.4545612
135	58	59	299	597	5	174	3	390	0.4037855	0.4545612
108	40	36	220	480	5	137	2	290	0.4037855	0.4545612
100	37	32	188	416	4	107	7	289	0.4037855	0.4545612
38	13	19	98	217	3	64	1	124	0.4037855	0.4545612
37	14	19	106	187	1.00E-10	48	1	106	0.4037855	0.4545612
71	30	29	136	315	3	96	5	207	0.4037855	0.4545612
63	20	21	132	300	4	75	1	153	0.4037855	0.4545612
106	26	23	171	408	6	116	1	254	0.4037855	0.4545612
26	14	16	99	200	3	50	1	135	0.4037855	0.4545612
35	15	20	104	227	3	45	1	125	0.4037855	0.4545612
14	12	12	55	109	1.00E-10	35	1	68	0.4037855	0.4545612
26	12	11	73	120	1	32	2	84	0.4037855	0.4545612
40	13	9	84	169	1.00E-10	50	1.00E-10	111	0.4037855	0.4545612
34	12	13	75	171	2	48	1	93	0.4037855	0.4545612
39	12	12	66	170	1.00E-10	48	1.00E-10	93	0.4037855	0.4545612
29	17	14	78	201	2	43	1.00E-10	105	0.4037855	0.4545612
37	14	11	79	213	1	31	1	109	0.4037855	0.4545612
41	9	11	113	249	1	52	1.00E-10	122	0.4037855	0.4545612
70	14	19	157	461	2	82	2	185	0.4037855	0.4545612
1086	438	423	2517	5672	58	1443	44	3331	0.4037855	0.4545612
