# Supplementary material for: Evolutionary forces affecting synonymous variations in plant genomes
Source: PLoS Genet. 2017 May 22;13(5):e1006799. doi: 10.1371/journal.pgen.1006799 (PMC5460877; doi:10.1371/journal.pgen.1006799)
Supplement: S1 File — (ZIP) [file pgen.1006799.s017.zip › Files_S1/SFS/Coffea/DANs_FirstExon_All_Coffea_canephora.txt]

neutral	W.S	S.W	GC
534	1633	1316	0.456853334867132
251	733	528	0.456853334867132
115	328	246	0.456853334867132
76	256	168	0.456853334867132
68	194	143	0.456853334867132
44	162	100	0.456853334867132
47	109	92	0.456853334867132
19	67	52	0.456853334867132
15	59	31	0.456853334867132
25	108	69	0.456853334867132
26	80	58	0.456853334867132
33	116	87	0.456853334867132
13	67	51	0.456853334867132
23	82	43	0.456853334867132
9	33	26	0.456853334867132
18	47	26	0.456853334867132
15	55	33	0.456853334867132
14	56	33	0.456853334867132
24	47	35	0.456853334867132
13	69	32	0.456853334867132
15	64	32	0.456853334867132
16	73	44	0.456853334867132
29	127	67	0.456853334867132
448	1531	984	0.456853334867132
