# Supplementary material for: Evolutionary forces affecting synonymous variations in plant genomes
Source: PLoS Genet. 2017 May 22;13(5):e1006799. doi: 10.1371/journal.pgen.1006799 (PMC5460877; doi:10.1371/journal.pgen.1006799)
Supplement: S1 File — (ZIP) [file pgen.1006799.s017.zip › Files_S1/SFS/Coffea/DANs_FirstExon_ATG.No_Coffea_canephora.txt]

neutral	W.S	S.W	GC
276	869	678	0.44274781870566
119	422	279	0.44274781870566
62	164	130	0.44274781870566
44	133	80	0.44274781870566
36	95	78	0.44274781870566
21	77	52	0.44274781870566
29	57	45	0.44274781870566
11	38	31	0.44274781870566
6	39	23	0.44274781870566
10	57	38	0.44274781870566
15	48	27	0.44274781870566
18	64	38	0.44274781870566
3	35	23	0.44274781870566
16	51	25	0.44274781870566
6	20	13	0.44274781870566
9	29	15	0.44274781870566
11	38	21	0.44274781870566
8	27	21	0.44274781870566
9	23	21	0.44274781870566
2	38	15	0.44274781870566
11	34	17	0.44274781870566
6	41	23	0.44274781870566
18	79	39	0.44274781870566
230	785	479	0.44274781870566
