# Supplementary material for: Evolutionary forces affecting synonymous variations in plant genomes
Source: PLoS Genet. 2017 May 22;13(5):e1006799. doi: 10.1371/journal.pgen.1006799 (PMC5460877; doi:10.1371/journal.pgen.1006799)
Supplement: S1 File — (ZIP) [file pgen.1006799.s017.zip › Files_S1/SFS/Coffea/DANs_FirstExon_ATG.Yes_Coffea_canephora.txt]

neutral	W.S	S.W	GC
258	764	638	0.473849512586351
132	311	249	0.473849512586351
53	164	116	0.473849512586351
32	123	88	0.473849512586351
32	99	65	0.473849512586351
23	85	48	0.473849512586351
18	52	47	0.473849512586351
8	29	21	0.473849512586351
9	20	8	0.473849512586351
15	51	31	0.473849512586351
11	32	31	0.473849512586351
15	52	49	0.473849512586351
10	32	28	0.473849512586351
7	31	18	0.473849512586351
3	13	13	0.473849512586351
9	18	11	0.473849512586351
4	17	12	0.473849512586351
6	29	12	0.473849512586351
15	24	14	0.473849512586351
11	31	17	0.473849512586351
4	30	15	0.473849512586351
10	32	21	0.473849512586351
11	48	28	0.473849512586351
218	746	505	0.47384951258635
