# Supplementary material for: Evolutionary forces affecting synonymous variations in plant genomes
Source: PLoS Genet. 2017 May 22;13(5):e1006799. doi: 10.1371/journal.pgen.1006799 (PMC5460877; doi:10.1371/journal.pgen.1006799)
Supplement: S1 File — (ZIP) [file pgen.1006799.s017.zip › Files_S1/SFS/Coffea/DANs_RestOfGene_All_Coffea_canephora.txt]

neutral	W.S	S.W	GC
1660	5974	4043	0.40406749768027
687	2787	1674	0.40406749768027
337	1309	817	0.40406749768027
225	905	573	0.40406749768027
184	707	424	0.40406749768027
140	543	329	0.40406749768027
122	499	311	0.40406749768027
51	251	137	0.40406749768027
55	234	124	0.40406749768027
105	346	239	0.40406749768027
78	356	171	0.40406749768027
122	469	284	0.40406749768027
43	235	135	0.40406749768027
47	252	128	0.40406749768027
29	131	78	0.40406749768027
31	147	92	0.40406749768027
47	198	128	0.40406749768027
45	192	109	0.40406749768027
39	189	106	0.40406749768027
47	212	116	0.40406749768027
47	229	109	0.40406749768027
45	290	130	0.40406749768027
74	493	202	0.40406749768027
1499	6716	3834	0.40406749768027
