# Supplementary material for: Evolutionary forces affecting synonymous variations in plant genomes
Source: PLoS Genet. 2017 May 22;13(5):e1006799. doi: 10.1371/journal.pgen.1006799 (PMC5460877; doi:10.1371/journal.pgen.1006799)
Supplement: S1 File — (ZIP) [file pgen.1006799.s017.zip › Files_S1/SFS/Coffea/DANs_RestOfGene_ATG.No_Coffea_canephora.txt]

neutral	W.S	S.W	GC
815	2865	1938	0.401915544675745
325	1347	780	0.401915544675745
169	620	409	0.401915544675745
114	450	268	0.401915544675745
87	354	207	0.401915544675745
62	241	152	0.401915544675745
54	266	146	0.401915544675745
20	130	67	0.401915544675745
25	99	57	0.401915544675745
57	182	115	0.401915544675745
46	180	86	0.401915544675745
56	209	139	0.401915544675745
23	108	78	0.401915544675745
27	138	69	0.401915544675745
14	63	39	0.401915544675745
22	69	55	0.401915544675745
18	99	63	0.401915544675745
21	96	44	0.401915544675745
20	92	56	0.401915544675745
23	98	58	0.401915544675745
21	96	51	0.401915544675745
20	146	68	0.401915544675745
33	250	112	0.401915544675745
660	3136	1736	0.401915544675745
