# Supplementary material for: Evolutionary forces affecting synonymous variations in plant genomes
Source: PLoS Genet. 2017 May 22;13(5):e1006799. doi: 10.1371/journal.pgen.1006799 (PMC5460877; doi:10.1371/journal.pgen.1006799)
Supplement: S1 File — (ZIP) [file pgen.1006799.s017.zip › Files_S1/SFS/Coffea/DANs_RestOfGene_ATG.Yes_Coffea_canephora.txt]

neutral	W.S	S.W	GC
845	3109	2105	0.406461265367178
362	1440	894	0.406461265367178
168	689	408	0.406461265367178
111	455	305	0.406461265367178
97	353	217	0.406461265367178
78	302	177	0.406461265367178
68	233	165	0.406461265367178
31	121	70	0.406461265367178
30	135	67	0.406461265367178
48	164	124	0.406461265367178
32	176	85	0.406461265367178
66	260	145	0.406461265367178
20	127	57	0.406461265367178
20	114	59	0.406461265367178
15	68	39	0.406461265367178
9	78	37	0.406461265367178
29	99	65	0.406461265367178
24	96	65	0.406461265367178
19	97	50	0.406461265367178
24	114	58	0.406461265367178
26	133	58	0.406461265367178
25	144	62	0.406461265367178
41	243	90	0.406461265367178
839	3580	2098	0.406461265367178
