# Supplementary material for: Evolutionary forces affecting synonymous variations in plant genomes
Source: PLoS Genet. 2017 May 22;13(5):e1006799. doi: 10.1371/journal.pgen.1006799 (PMC5460877; doi:10.1371/journal.pgen.1006799)
Supplement: S1 File — (ZIP) [file pgen.1006799.s017.zip › Files_S1/SFS/Dioscorea/DANs_AllCategories_Dioscorea_abyssinica.txt]

neutral_neutral	neutral_U.P	neutral_P.U	W.S_neutral	W.S_U.P	W.S_P.U	S.W_neutral	S.W_U.P	S.W_P.U	GC	Fop
591	290	282	877	2067	1.00E-10	1548	1.00E-10	3824	0.4368242	0.5212759
261	113	106	343	942	1.00E-10	656	1.00E-10	1666	0.4368242	0.5212759
166	68	80	235	581	1.00E-10	423	1.00E-10	1083	0.4368242	0.5212759
116	49	62	185	440	1.00E-10	285	1.00E-10	785	0.4368242	0.5212759
79	26	43	143	393	1.00E-10	233	1.00E-10	625	0.4368242	0.5212759
84	36	43	127	372	1.00E-10	232	1.00E-10	580	0.4368242	0.5212759
69	34	27	137	310	1.00E-10	185	1.00E-10	550	0.4368242	0.5212759
75	32	38	137	367	1.00E-10	204	1.00E-10	544	0.4368242	0.5212759
93	48	41	197	550	1.00E-10	245	1.00E-10	694	0.4368242	0.5212759
60	24	21	115	295	1.00E-10	165	1.00E-10	435	0.4368242	0.5212759
