# Supplementary material for: Evolutionary forces affecting synonymous variations in plant genomes
Source: PLoS Genet. 2017 May 22;13(5):e1006799. doi: 10.1371/journal.pgen.1006799 (PMC5460877; doi:10.1371/journal.pgen.1006799)
Supplement: S1 File — (ZIP) [file pgen.1006799.s017.zip › Files_S1/SFS/Dioscorea/DANs_FirstExon_All_Dioscorea_abyssinica.txt]

neutral	W.S	S.W	GC
259	576	1515	0.540247589513662
114	261	606	0.540247589513662
67	161	401	0.540247589513662
51	136	305	0.540247589513662
39	101	233	0.540247589513662
32	87	217	0.540247589513662
28	92	186	0.540247589513662
37	94	191	0.540247589513662
37	157	238	0.540247589513662
18	48	142	0.540247589513662
