# Supplementary material for: Evolutionary forces affecting synonymous variations in plant genomes
Source: PLoS Genet. 2017 May 22;13(5):e1006799. doi: 10.1371/journal.pgen.1006799 (PMC5460877; doi:10.1371/journal.pgen.1006799)
Supplement: S1 File — (ZIP) [file pgen.1006799.s017.zip › Files_S1/SFS/Dioscorea/DANs_FirstExon_ATG.No_Dioscorea_abyssinica.txt]

neutral	W.S	S.W	GC
141	309	797	0.519966379567039
64	133	297	0.519966379567039
32	85	199	0.519966379567039
39	82	144	0.519966379567039
21	47	100	0.519966379567039
15	48	117	0.519966379567039
17	52	96	0.519966379567039
16	54	91	0.519966379567039
18	69	121	0.519966379567039
7	21	70	0.519966379567039
