# Supplementary material for: Evolutionary forces affecting synonymous variations in plant genomes
Source: PLoS Genet. 2017 May 22;13(5):e1006799. doi: 10.1371/journal.pgen.1006799 (PMC5460877; doi:10.1371/journal.pgen.1006799)
Supplement: S1 File — (ZIP) [file pgen.1006799.s017.zip › Files_S1/SFS/Dioscorea/DANs_FirstExon_ATG.Yes_Dioscorea_abyssinica.txt]

neutral	W.S	S.W	GC
118	267	718	0.562629118936959
50	128	309	0.562629118936959
35	76	202	0.562629118936959
12	54	161	0.562629118936959
18	54	133	0.562629118936959
17	39	100	0.562629118936959
11	40	90	0.562629118936959
21	40	100	0.562629118936959
19	88	117	0.562629118936959
11	27	72	0.562629118936959
