# Supplementary material for: Evolutionary forces affecting synonymous variations in plant genomes
Source: PLoS Genet. 2017 May 22;13(5):e1006799. doi: 10.1371/journal.pgen.1006799 (PMC5460877; doi:10.1371/journal.pgen.1006799)
Supplement: S1 File — (ZIP) [file pgen.1006799.s017.zip › Files_S1/SFS/Dioscorea/DANs_RestOfGene_All_Dioscorea_abyssinica.txt]

neutral	W.S	S.W	GC
904	2368	3857	0.434600611639474
366	1024	1716	0.434600611639474
247	655	1105	0.434600611639474
176	489	765	0.434600611639474
109	435	625	0.434600611639474
131	412	595	0.434600611639474
102	355	549	0.434600611639474
108	410	557	0.434600611639474
145	590	701	0.434600611639474
87	362	458	0.434600611639474
