# Supplementary material for: Evolutionary forces affecting synonymous variations in plant genomes
Source: PLoS Genet. 2017 May 22;13(5):e1006799. doi: 10.1371/journal.pgen.1006799 (PMC5460877; doi:10.1371/journal.pgen.1006799)
Supplement: S1 File — (ZIP) [file pgen.1006799.s017.zip › Files_S1/SFS/Dioscorea/DANs_RestOfGene_ATG.No_Dioscorea_abyssinica.txt]

neutral	W.S	S.W	GC
389	1078	1661	0.433381520103064
147	467	744	0.433381520103064
101	293	476	0.433381520103064
79	216	347	0.433381520103064
41	192	270	0.433381520103064
63	178	252	0.433381520103064
47	142	233	0.433381520103064
40	165	252	0.433381520103064
69	259	315	0.433381520103064
39	158	187	0.433381520103064
