# Supplementary material for: Evolutionary forces affecting synonymous variations in plant genomes
Source: PLoS Genet. 2017 May 22;13(5):e1006799. doi: 10.1371/journal.pgen.1006799 (PMC5460877; doi:10.1371/journal.pgen.1006799)
Supplement: S1 File — (ZIP) [file pgen.1006799.s017.zip › Files_S1/SFS/Dioscorea/DANs_RestOfGene_ATG.Yes_Dioscorea_abyssinica.txt]

neutral	W.S	S.W	GC
515	1290	2196	0.435693357454943
219	557	972	0.435693357454943
146	362	629	0.435693357454943
97	273	418	0.435693357454943
68	243	355	0.435693357454943
68	234	343	0.435693357454943
55	213	316	0.435693357454943
68	245	305	0.435693357454943
76	331	386	0.435693357454943
48	204	271	0.435693357454943
