# Supplementary material for: Evolutionary forces affecting synonymous variations in plant genomes
Source: PLoS Genet. 2017 May 22;13(5):e1006799. doi: 10.1371/journal.pgen.1006799 (PMC5460877; doi:10.1371/journal.pgen.1006799)
Supplement: S1 File — (ZIP) [file pgen.1006799.s017.zip › Files_S1/SFS/Eleais/DANs_AllCategories_Eleais_guineensis.txt]

neutral_neutral	neutral_U.P	neutral_P.U	W.S_neutral	W.S_U.P	W.S_P.U	S.W_neutral	S.W_U.P	S.W_P.U	GC	Fop
261	101	92	286	1161	1.00E-10	326	1.00E-10	1570	0.4290327	0.4562247
114	62	48	104	480	1.00E-10	152	1.00E-10	673	0.4290327	0.4562247
122	59	46	96	555	1.00E-10	144	1.00E-10	694	0.4290327	0.4562247
108	44	30	86	521	1.00E-10	137	1.00E-10	643	0.4290327	0.4562247
51	31	23	46	303	1.00E-10	74	1.00E-10	404	0.4290327	0.4562247
50	14	16	30	195	1.00E-10	52	1.00E-10	238	0.4290327	0.4562247
38	14	12	33	168	1.00E-10	34	1.00E-10	178	0.4290327	0.4562247
28	11	7	27	119	1.00E-10	34	1.00E-10	151	0.4290327	0.4562247
16	12	6	11	121	1.00E-10	27	1.00E-10	134	0.4290327	0.4562247
18	10	10	18	106	1.00E-10	15	1.00E-10	118	0.4290327	0.4562247
12	6	10	20	95	1.00E-10	22	1.00E-10	78	0.4290327	0.4562247
11	6	5	13	66	1.00E-10	15	1.00E-10	69	0.4290327	0.4562247
13	1	7	12	67	1.00E-10	18	1.00E-10	73	0.4290327	0.4562247
18	5	1	9	53	1.00E-10	7	1.00E-10	45	0.4290327	0.4562247
8	3	4	10	31	1.00E-10	10	1.00E-10	38	0.4290327	0.4562247
9	2	4	5	36	1.00E-10	10	1.00E-10	42	0.4290327	0.4562247
2	3	3	10	43	1.00E-10	7	1.00E-10	43	0.4290327	0.4562247
20	9	11	29	173	1.00E-10	27	1.00E-10	153	0.4290327	0.4562247
57	26	23	69	319	1.00E-10	58	1.00E-10	278	0.4290327	0.4562247
374	141	109	408	2171	1.00E-04	460	1.00E-04	2135	0.4290327	0.4562247
