# Supplementary material for: Evolutionary forces affecting synonymous variations in plant genomes
Source: PLoS Genet. 2017 May 22;13(5):e1006799. doi: 10.1371/journal.pgen.1006799 (PMC5460877; doi:10.1371/journal.pgen.1006799)
Supplement: S1 File — (ZIP) [file pgen.1006799.s017.zip › Files_S1/SFS/Eleais/DANs_FirstExon_All_Eleais_guineensis.txt]

neutral	W.S	S.W	GC
157	402	670	0.51988237334797
64	163	335	0.51988237334797
63	164	289	0.51988237334797
54	161	266	0.51988237334797
40	82	173	0.51988237334797
29	61	105	0.51988237334797
16	46	77	0.51988237334797
13	38	75	0.51988237334797
7	34	59	0.51988237334797
16	33	53	0.51988237334797
6	37	22	0.51988237334797
5	25	30	0.51988237334797
7	21	36	0.51988237334797
8	27	16	0.51988237334797
3	13	19	0.51988237334797
3	11	23	0.51988237334797
3	18	22	0.51988237334797
14	61	67	0.51988237334797
42	135	127	0.51988237334797
189	732	776	0.51988237334797
