# Supplementary material for: Evolutionary forces affecting synonymous variations in plant genomes
Source: PLoS Genet. 2017 May 22;13(5):e1006799. doi: 10.1371/journal.pgen.1006799 (PMC5460877; doi:10.1371/journal.pgen.1006799)
Supplement: S1 File — (ZIP) [file pgen.1006799.s017.zip › Files_S1/SFS/Eleais/DANs_FirstExon_ATG.No_Eleais_guineensis.txt]

neutral	W.S	S.W	GC
96	307	504	0.501261451055977
49	115	247	0.501261451055977
47	126	195	0.501261451055977
37	126	181	0.501261451055977
30	65	121	0.501261451055977
26	51	74	0.501261451055977
7	38	55	0.501261451055977
10	24	55	0.501261451055977
5	28	43	0.501261451055977
12	28	39	0.501261451055977
4	28	16	0.501261451055977
4	21	24	0.501261451055977
7	15	29	0.501261451055977
4	19	11	0.501261451055977
3	11	13	0.501261451055977
2	7	18	0.501261451055977
2	14	20	0.501261451055977
13	48	54	0.501261451055977
34	98	109	0.501261451055977
143	521	556	0.501261451055977
