# Supplementary material for: Evolutionary forces affecting synonymous variations in plant genomes
Source: PLoS Genet. 2017 May 22;13(5):e1006799. doi: 10.1371/journal.pgen.1006799 (PMC5460877; doi:10.1371/journal.pgen.1006799)
Supplement: S1 File — (ZIP) [file pgen.1006799.s017.zip › Files_S1/SFS/Eleais/DANs_FirstExon_ATG.Yes_Eleais_guineensis.txt]

neutral	W.S	S.W	GC
61	95	166	0.572960887792168
15	48	88	0.572960887792168
16	38	94	0.572960887792168
17	35	85	0.572960887792168
10	17	52	0.572960887792168
3	10	31	0.572960887792168
9	8	22	0.572960887792168
3	14	20	0.572960887792168
2	6	16	0.572960887792168
4	5	14	0.572960887792168
2	9	6	0.572960887792168
1	4	6	0.572960887792168
1e-10	6	7	0.572960887792168
4	8	5	0.572960887792168
1e-10	2	6	0.572960887792168
1	4	5	0.572960887792168
1	4	2	0.572960887792168
1	13	13	0.572960887792168
8	37	18	0.572960887792168
46	211	220	0.572960887792168
