# Supplementary material for: Evolutionary forces affecting synonymous variations in plant genomes
Source: PLoS Genet. 2017 May 22;13(5):e1006799. doi: 10.1371/journal.pgen.1006799 (PMC5460877; doi:10.1371/journal.pgen.1006799)
Supplement: S1 File — (ZIP) [file pgen.1006799.s017.zip › Files_S1/SFS/Eleais/DANs_RestOfGene_All_Eleais_guineensis.txt]

neutral	W.S	S.W	GC
297	1045	1226	0.423038523237743
160	421	490	0.423038523237743
164	487	549	0.423038523237743
128	446	514	0.423038523237743
65	267	305	0.423038523237743
51	164	185	0.423038523237743
48	155	135	0.423038523237743
33	108	110	0.423038523237743
27	98	102	0.423038523237743
22	91	80	0.423038523237743
22	78	78	0.423038523237743
17	54	54	0.423038523237743
14	58	55	0.423038523237743
16	35	36	0.423038523237743
12	28	29	0.423038523237743
12	30	29	0.423038523237743
5	35	28	0.423038523237743
26	141	113	0.423038523237743
64	253	209	0.423038523237743
435	1847	1819	0.423038523237743
