# Supplementary material for: Evolutionary forces affecting synonymous variations in plant genomes
Source: PLoS Genet. 2017 May 22;13(5):e1006799. doi: 10.1371/journal.pgen.1006799 (PMC5460877; doi:10.1371/journal.pgen.1006799)
Supplement: S1 File — (ZIP) [file pgen.1006799.s017.zip › Files_S1/SFS/Eleais/DANs_RestOfGene_ATG.No_Eleais_guineensis.txt]

neutral	W.S	S.W	GC
203	672	806	0.418847417818418
96	290	319	0.418847417818418
97	311	329	0.418847417818418
81	280	358	0.418847417818418
42	172	201	0.418847417818418
37	111	130	0.418847417818418
33	105	92	0.418847417818418
24	78	65	0.418847417818418
14	72	67	0.418847417818418
15	55	58	0.418847417818418
13	55	47	0.418847417818418
11	36	36	0.418847417818418
11	46	36	0.418847417818418
13	20	27	0.418847417818418
7	19	23	0.418847417818418
8	22	19	0.418847417818418
1	20	18	0.418847417818418
22	107	77	0.418847417818418
48	192	150	0.418847417818418
287	1192	1175	0.418847417818418
