# Supplementary material for: Evolutionary forces affecting synonymous variations in plant genomes
Source: PLoS Genet. 2017 May 22;13(5):e1006799. doi: 10.1371/journal.pgen.1006799 (PMC5460877; doi:10.1371/journal.pgen.1006799)
Supplement: S1 File — (ZIP) [file pgen.1006799.s017.zip › Files_S1/SFS/Eleais/DANs_RestOfGene_ATG.Yes_Eleais_guineensis.txt]

neutral	W.S	S.W	GC
94	373	420	0.431690858478833
64	131	171	0.431690858478833
67	176	220	0.431690858478833
47	166	156	0.431690858478833
23	95	104	0.431690858478833
14	53	55	0.431690858478833
15	50	43	0.431690858478833
9	30	45	0.431690858478833
13	26	35	0.431690858478833
7	36	22	0.431690858478833
9	23	31	0.431690858478833
6	18	18	0.431690858478833
3	12	19	0.431690858478833
3	15	9	0.431690858478833
5	9	6	0.431690858478833
4	8	10	0.431690858478833
4	15	10	0.431690858478833
4	34	36	0.431690858478833
16	61	59	0.431690858478833
148	655	644	0.431690858478833
