# Supplementary material for: Evolutionary forces affecting synonymous variations in plant genomes
Source: PLoS Genet. 2017 May 22;13(5):e1006799. doi: 10.1371/journal.pgen.1006799 (PMC5460877; doi:10.1371/journal.pgen.1006799)
Supplement: S1 File — (ZIP) [file pgen.1006799.s017.zip › Files_S1/SFS/Musa/DANs_AllCategories_Musa_acuminata.txt]

neutral_neutral	neutral_U.P	neutral_P.U	W.S_neutral	W.S_U.P	W.S_P.U	S.W_neutral	S.W_U.P	S.W_P.U	GC	Fop
2149	301	334	462	6398	1.00E-10	635	1.00E-10	9923	0.480058	0.4377139
871	131	140	215	2789	1.00E-10	244	1.00E-10	4090	0.480058	0.4377139
434	57	65	108	1344	1.00E-10	146	1.00E-10	2109	0.480058	0.4377139
405	52	60	81	1288	1.00E-10	117	1.00E-10	1943	0.480058	0.4377139
320	30	50	102	1008	1.00E-10	94	1.00E-10	1517	0.480058	0.4377139
274	32	38	59	883	1.00E-10	85	1.00E-10	1183	0.480058	0.4377139
253	36	31	55	738	1.00E-10	77	1.00E-10	1176	0.480058	0.4377139
105	12	16	24	381	1.00E-10	30	1.00E-10	468	0.480058	0.4377139
66	7	13	11	213	1.00E-10	21	1.00E-10	273	0.480058	0.4377139
70	10	11	28	249	1.00E-10	15	1.00E-10	268	0.480058	0.4377139
34	7	1	10	194	1.00E-10	13	1.00E-10	213	0.480058	0.4377139
71	9	7	13	231	1.00E-10	14	1.00E-10	241	0.480058	0.4377139
56	4	3	10	199	1.00E-10	16	1.00E-10	170	0.480058	0.4377139
43	6	3	17	204	1.00E-10	7	1.00E-10	169	0.480058	0.4377139
24	2	2	7	183	1.00E-10	3	1.00E-10	130	0.480058	0.4377139
42	2	1	9	198	1.00E-10	14	1.00E-10	135	0.480058	0.4377139
66	8	7	12	252	1.00E-10	18	1.00E-10	183	0.480058	0.4377139
55	7	6	22	356	1.00E-10	21	1.00E-10	274	0.480058	0.4377139
169	18	20	56	1004	1.00E-10	49	1.00E-10	660	0.480058	0.4377139
976	126	133	205	3600	1.00E-04	237	1.00E-04	4099	0.480058	0.4377139
