# Supplementary material for: Evolutionary forces affecting synonymous variations in plant genomes
Source: PLoS Genet. 2017 May 22;13(5):e1006799. doi: 10.1371/journal.pgen.1006799 (PMC5460877; doi:10.1371/journal.pgen.1006799)
Supplement: S1 File — (ZIP) [file pgen.1006799.s017.zip › Files_S1/SFS/Musa/DANs_FirstExon_All_Musa_acuminata.txt]

neutral	W.S	S.W	GC
1161	2387	4566	0.552059094965636
473	1036	1819	0.552059094965636
227	515	957	0.552059094965636
203	459	836	0.552059094965636
165	383	626	0.552059094965636
136	327	510	0.552059094965636
135	280	492	0.552059094965636
54	144	185	0.552059094965636
39	79	114	0.552059094965636
40	103	90	0.552059094965636
27	61	93	0.552059094965636
33	80	101	0.552059094965636
27	73	77	0.552059094965636
20	81	71	0.552059094965636
8	63	51	0.552059094965636
23	68	59	0.552059094965636
30	86	72	0.552059094965636
30	126	125	0.552059094965636
86	383	297	0.552059094965636
431	1229	1517	0.552059094965636
