# Supplementary material for: Evolutionary forces affecting synonymous variations in plant genomes
Source: PLoS Genet. 2017 May 22;13(5):e1006799. doi: 10.1371/journal.pgen.1006799 (PMC5460877; doi:10.1371/journal.pgen.1006799)
Supplement: S1 File — (ZIP) [file pgen.1006799.s017.zip › Files_S1/SFS/Musa/DANs_FirstExon_ATG.No_Musa_acuminata.txt]

neutral	W.S	S.W	GC
939	1996	3652	0.535955761765504
379	860	1448	0.535955761765504
186	433	759	0.535955761765504
158	392	649	0.535955761765504
126	319	479	0.535955761765504
111	271	399	0.535955761765504
97	246	396	0.535955761765504
42	115	139	0.535955761765504
31	65	85	0.535955761765504
30	94	66	0.535955761765504
24	51	71	0.535955761765504
24	71	78	0.535955761765504
22	66	60	0.535955761765504
16	67	56	0.535955761765504
5	59	40	0.535955761765504
19	58	46	0.535955761765504
26	68	58	0.535955761765504
27	108	94	0.535955761765504
72	327	247	0.535955761765504
330	986	1216	0.535955761765504
