# Supplementary material for: Evolutionary forces affecting synonymous variations in plant genomes
Source: PLoS Genet. 2017 May 22;13(5):e1006799. doi: 10.1371/journal.pgen.1006799 (PMC5460877; doi:10.1371/journal.pgen.1006799)
Supplement: S1 File — (ZIP) [file pgen.1006799.s017.zip › Files_S1/SFS/Musa/DANs_FirstExon_ATG.Yes_Musa_acuminata.txt]

neutral	W.S	S.W	GC
222	391	914	0.624191963118975
94	176	371	0.624191963118975
41	82	198	0.624191963118975
45	67	187	0.624191963118975
39	64	147	0.624191963118975
25	56	111	0.624191963118975
38	34	96	0.624191963118975
12	29	46	0.624191963118975
8	14	29	0.624191963118975
10	9	24	0.624191963118975
3	10	22	0.624191963118975
9	9	23	0.624191963118975
5	7	17	0.624191963118975
4	14	15	0.624191963118975
3	4	11	0.624191963118975
4	10	13	0.624191963118975
4	18	14	0.624191963118975
3	18	31	0.624191963118975
14	56	50	0.624191963118975
101	243	301	0.624191963118975
