# Supplementary material for: Evolutionary forces affecting synonymous variations in plant genomes
Source: PLoS Genet. 2017 May 22;13(5):e1006799. doi: 10.1371/journal.pgen.1006799 (PMC5460877; doi:10.1371/journal.pgen.1006799)
Supplement: S1 File — (ZIP) [file pgen.1006799.s017.zip › Files_S1/SFS/Musa/DANs_RestOfGene_All_Musa_acuminata.txt]

neutral	W.S	S.W	GC
1623	4473	5992	0.473260241915713
669	1968	2515	0.473260241915713
329	937	1298	0.473260241915713
314	910	1224	0.473260241915713
235	727	985	0.473260241915713
208	615	758	0.473260241915713
185	513	761	0.473260241915713
79	261	313	0.473260241915713
47	145	180	0.473260241915713
51	174	193	0.473260241915713
15	143	133	0.473260241915713
54	164	154	0.473260241915713
36	136	109	0.473260241915713
32	140	105	0.473260241915713
20	127	82	0.473260241915713
22	139	90	0.473260241915713
51	178	129	0.473260241915713
38	252	170	0.473260241915713
121	677	412	0.473260241915713
804	2576	2819	0.473260241915713
