# Supplementary material for: Evolutionary forces affecting synonymous variations in plant genomes
Source: PLoS Genet. 2017 May 22;13(5):e1006799. doi: 10.1371/journal.pgen.1006799 (PMC5460877; doi:10.1371/journal.pgen.1006799)
Supplement: S1 File — (ZIP) [file pgen.1006799.s017.zip › Files_S1/SFS/Musa/DANs_RestOfGene_ATG.No_Musa_acuminata.txt]

neutral	W.S	S.W	GC
1228	3423	4601	0.468204354720399
496	1490	1906	0.468204354720399
267	713	951	0.468204354720399
235	705	896	0.468204354720399
177	562	721	0.468204354720399
156	462	574	0.468204354720399
129	412	565	0.468204354720399
62	199	239	0.468204354720399
39	110	131	0.468204354720399
29	133	158	0.468204354720399
10	113	94	0.468204354720399
45	121	129	0.468204354720399
28	99	84	0.468204354720399
25	106	79	0.468204354720399
19	98	62	0.468204354720399
13	108	67	0.468204354720399
42	133	102	0.468204354720399
31	182	130	0.468204354720399
91	531	324	0.468204354720399
612	1943	2071	0.468204354720399
