# Supplementary material for: Evolutionary forces affecting synonymous variations in plant genomes
Source: PLoS Genet. 2017 May 22;13(5):e1006799. doi: 10.1371/journal.pgen.1006799 (PMC5460877; doi:10.1371/journal.pgen.1006799)
Supplement: S1 File — (ZIP) [file pgen.1006799.s017.zip › Files_S1/SFS/Musa/DANs_RestOfGene_ATG.Yes_Musa_acuminata.txt]

neutral	W.S	S.W	GC
395	1050	1391	0.490872904584699
173	478	609	0.490872904584699
62	224	347	0.490872904584699
79	205	328	0.490872904584699
58	165	264	0.490872904584699
52	153	184	0.490872904584699
56	101	196	0.490872904584699
17	62	74	0.490872904584699
8	35	49	0.490872904584699
22	41	35	0.490872904584699
5	30	39	0.490872904584699
9	43	25	0.490872904584699
8	37	25	0.490872904584699
7	34	26	0.490872904584699
1	29	20	0.490872904584699
9	31	23	0.490872904584699
9	45	27	0.490872904584699
7	70	40	0.490872904584699
30	146	88	0.490872904584699
192	633	748	0.490872904584699
