# Supplementary material for: Evolutionary forces affecting synonymous variations in plant genomes
Source: PLoS Genet. 2017 May 22;13(5):e1006799. doi: 10.1371/journal.pgen.1006799 (PMC5460877; doi:10.1371/journal.pgen.1006799)
Supplement: S1 File — (ZIP) [file pgen.1006799.s017.zip › Files_S1/SFS/Olea/DANs_AllCategories_Olea_europea.txt]

neutral_neutral	neutral_U.P	neutral_P.U	W.S_neutral	W.S_U.P	W.S_P.U	S.W_neutral	S.W_U.P	S.W_P.U	GC	Fop
572	531	465	1471	3501	50	1399	47	3753	0.4034268	0.4762269
249	249	225	656	1600	21	666	25	1822	0.4034268	0.4762269
173	144	135	443	1049	10	419	9	1093	0.4034268	0.4762269
96	101	95	311	667	5	304	13	767	0.4034268	0.4762269
79	70	61	213	557	7	222	7	602	0.4034268	0.4762269
74	43	61	175	445	1	162	7	435	0.4034268	0.4762269
58	56	49	157	325	3	158	3	394	0.4034268	0.4762269
67	48	59	172	350	3	148	4	395	0.4034268	0.4762269
52	43	44	134	305	1	121	3	324	0.4034268	0.4762269
39	38	26	95	252	1	109	1.00E-10	282	0.4034268	0.4762269
38	25	23	97	216	1	82	2	216	0.4034268	0.4762269
16	22	23	81	175	1	65	4	188	0.4034268	0.4762269
15	16	13	49	132	1	61	2	146	0.4034268	0.4762269
15	14	16	57	140	1	55	1	127	0.4034268	0.4762269
12	19	16	57	126	2	48	1	123	0.4034268	0.4762269
14	18	11	66	141	2	39	1	127	0.4034268	0.4762269
21	15	16	57	144	1.00E-10	63	5	127	0.4034268	0.4762269
13	19	20	72	191	4	52	2	182	0.4034268	0.4762269
19	16	19	82	238	2	62	2	214	0.4034268	0.4762269
125	155	157	421	1096	10	368	12	1021	0.4034268	0.4762269
