# Supplementary material for: Evolutionary forces affecting synonymous variations in plant genomes
Source: PLoS Genet. 2017 May 22;13(5):e1006799. doi: 10.1371/journal.pgen.1006799 (PMC5460877; doi:10.1371/journal.pgen.1006799)
Supplement: S1 File — (ZIP) [file pgen.1006799.s017.zip › Files_S1/SFS/Olea/DANs_FirstExon_All_Olea_europea.txt]

neutral	W.S	S.W	GC
577	1666	1911	0.439902871725336
249	731	933	0.439902871725336
171	527	584	0.439902871725336
114	362	374	0.439902871725336
86	257	313	0.439902871725336
66	203	217	0.439902871725336
58	175	199	0.439902871725336
68	168	200	0.439902871725336
54	133	161	0.439902871725336
40	121	161	0.439902871725336
35	89	115	0.439902871725336
23	93	96	0.439902871725336
16	71	70	0.439902871725336
19	78	71	0.439902871725336
17	62	57	0.439902871725336
14	67	54	0.439902871725336
20	53	71	0.439902871725336
17	78	86	0.439902871725336
23	107	92	0.439902871725336
105	458	462	0.439902871725336
