# Supplementary material for: Evolutionary forces affecting synonymous variations in plant genomes
Source: PLoS Genet. 2017 May 22;13(5):e1006799. doi: 10.1371/journal.pgen.1006799 (PMC5460877; doi:10.1371/journal.pgen.1006799)
Supplement: S1 File — (ZIP) [file pgen.1006799.s017.zip › Files_S1/SFS/Olea/DANs_FirstExon_ATG.No_Olea_europea.txt]

neutral	W.S	S.W	GC
430	1310	1467	0.432272590269658
189	585	741	0.432272590269658
139	426	450	0.432272590269658
89	282	284	0.432272590269658
69	208	227	0.432272590269658
51	160	166	0.432272590269658
43	138	154	0.432272590269658
55	138	156	0.432272590269658
43	103	129	0.432272590269658
29	98	138	0.432272590269658
31	73	81	0.432272590269658
15	76	76	0.432272590269658
10	53	54	0.432272590269658
16	59	53	0.432272590269658
14	48	39	0.432272590269658
8	51	42	0.432272590269658
15	42	56	0.432272590269658
14	54	67	0.432272590269658
16	85	75	0.432272590269658
77	345	320	0.432272590269658
