# Supplementary material for: Evolutionary forces affecting synonymous variations in plant genomes
Source: PLoS Genet. 2017 May 22;13(5):e1006799. doi: 10.1371/journal.pgen.1006799 (PMC5460877; doi:10.1371/journal.pgen.1006799)
Supplement: S1 File — (ZIP) [file pgen.1006799.s017.zip › Files_S1/SFS/Olea/DANs_FirstExon_ATG.Yes_Olea_europea.txt]

neutral	W.S	S.W	GC
147	356	444	0.468178124839409
60	146	192	0.468178124839409
32	101	134	0.468178124839409
25	80	90	0.468178124839409
17	49	86	0.468178124839409
15	43	51	0.468178124839409
15	37	45	0.468178124839409
13	30	44	0.468178124839409
11	30	32	0.468178124839409
11	23	23	0.468178124839409
4	16	34	0.468178124839409
8	17	20	0.468178124839409
6	18	16	0.468178124839409
3	19	18	0.468178124839409
3	14	18	0.468178124839409
6	16	12	0.468178124839409
5	11	15	0.468178124839409
3	24	19	0.468178124839409
7	22	17	0.468178124839409
28	113	142	0.468178124839409
