# Supplementary material for: Evolutionary forces affecting synonymous variations in plant genomes
Source: PLoS Genet. 2017 May 22;13(5):e1006799. doi: 10.1371/journal.pgen.1006799 (PMC5460877; doi:10.1371/journal.pgen.1006799)
Supplement: S1 File — (ZIP) [file pgen.1006799.s017.zip › Files_S1/SFS/Olea/DANs_RestOfGene_All_Olea_europea.txt]

neutral	W.S	S.W	GC
991	3356	3288	0.405342321107566
474	1546	1580	0.405342321107566
281	975	937	0.405342321107566
178	621	710	0.405342321107566
124	520	518	0.405342321107566
112	418	387	0.405342321107566
105	310	356	0.405342321107566
106	357	347	0.405342321107566
85	307	287	0.405342321107566
63	227	230	0.405342321107566
51	225	185	0.405342321107566
38	164	161	0.405342321107566
28	111	139	0.405342321107566
26	120	112	0.405342321107566
30	123	115	0.405342321107566
29	142	113	0.405342321107566
32	148	124	0.405342321107566
35	189	150	0.405342321107566
31	215	186	0.405342321107566
332	1069	939	0.405342321107566
