# Supplementary material for: Evolutionary forces affecting synonymous variations in plant genomes
Source: PLoS Genet. 2017 May 22;13(5):e1006799. doi: 10.1371/journal.pgen.1006799 (PMC5460877; doi:10.1371/journal.pgen.1006799)
Supplement: S1 File — (ZIP) [file pgen.1006799.s017.zip › Files_S1/SFS/Olea/DANs_RestOfGene_ATG.No_Olea_europea.txt]

neutral	W.S	S.W	GC
679	2282	2283	0.405232008196001
307	1078	1119	0.405232008196001
200	657	649	0.405232008196001
126	419	492	0.405232008196001
80	358	351	0.405232008196001
80	297	273	0.405232008196001
71	224	256	0.405232008196001
76	260	239	0.405232008196001
57	224	205	0.405232008196001
48	164	155	0.405232008196001
39	154	120	0.405232008196001
24	112	99	0.405232008196001
19	80	97	0.405232008196001
19	87	77	0.405232008196001
25	85	78	0.405232008196001
23	104	80	0.405232008196001
24	108	80	0.405232008196001
21	133	102	0.405232008196001
18	156	122	0.405232008196001
224	745	641	0.405232008196001
