# Supplementary material for: Evolutionary forces affecting synonymous variations in plant genomes
Source: PLoS Genet. 2017 May 22;13(5):e1006799. doi: 10.1371/journal.pgen.1006799 (PMC5460877; doi:10.1371/journal.pgen.1006799)
Supplement: S1 File — (ZIP) [file pgen.1006799.s017.zip › Files_S1/SFS/Olea/DANs_RestOfGene_ATG.Yes_Olea_europea.txt]

neutral	W.S	S.W	GC
312	1074	1005	0.405637336381098
167	468	461	0.405637336381098
81	318	288	0.405637336381098
52	202	218	0.405637336381098
44	162	167	0.405637336381098
32	121	114	0.405637336381098
34	86	100	0.405637336381098
30	97	108	0.405637336381098
28	83	82	0.405637336381098
15	63	75	0.405637336381098
12	71	65	0.405637336381098
14	52	62	0.405637336381098
9	31	42	0.405637336381098
7	33	35	0.405637336381098
5	38	37	0.405637336381098
6	38	33	0.405637336381098
8	40	44	0.405637336381098
14	56	48	0.405637336381098
13	59	64	0.405637336381098
108	324	298	0.405637336381098
