# Supplementary material for: Evolutionary forces affecting synonymous variations in plant genomes
Source: PLoS Genet. 2017 May 22;13(5):e1006799. doi: 10.1371/journal.pgen.1006799 (PMC5460877; doi:10.1371/journal.pgen.1006799)
Supplement: S1 File — (ZIP) [file pgen.1006799.s017.zip › Files_S1/SFS/Pennisetum/DANs_AllCategories_Pennisetum_glaucum.txt]

neutral_neutral	neutral_U.P	neutral_P.U	W.S_neutral	W.S_U.P	W.S_P.U	S.W_neutral	S.W_U.P	S.W_P.U	GC	Fop
1.00E-10	831	928	3426	1373	1024	4948	1364	2609	0.4746005	0.4180014
1.00E-10	333	406	1607	612	471	2056	590	1126	0.4746005	0.4180014
1.00E-10	164	184	721	323	215	949	256	539	0.4746005	0.4180014
1.00E-10	123	159	505	222	165	674	169	332	0.4746005	0.4180014
1.00E-10	86	110	395	147	101	513	133	254	0.4746005	0.4180014
1.00E-10	84	73	355	120	108	437	111	218	0.4746005	0.4180014
1.00E-10	67	68	278	109	83	325	101	181	0.4746005	0.4180014
1.00E-10	39	62	297	93	75	324	90	151	0.4746005	0.4180014
1.00E-10	56	55	238	96	71	298	75	129	0.4746005	0.4180014
1.00E-10	59	37	222	87	72	240	56	118	0.4746005	0.4180014
1.00E-10	49	47	223	89	64	224	71	114	0.4746005	0.4180014
1.00E-10	36	44	202	86	59	216	46	131	0.4746005	0.4180014
1.00E-10	35	40	217	80	57	193	62	107	0.4746005	0.4180014
1.00E-10	26	38	186	82	60	180	62	83	0.4746005	0.4180014
1.00E-10	38	41	227	72	56	152	45	80	0.4746005	0.4180014
1.00E-10	43	35	242	77	65	191	38	90	0.4746005	0.4180014
1.00E-10	55	38	282	80	73	190	52	88	0.4746005	0.4180014
1.00E-10	39	52	396	134	104	254	88	169	0.4746005	0.4180014
1.00E-10	76	68	722	243	169	374	98	174	0.4746005	0.4180014
1.00E-04	3951	3825	15561	6692	4449	18490	5335	9020	0.4746005	0.4180014
