# Supplementary material for: Evolutionary forces affecting synonymous variations in plant genomes
Source: PLoS Genet. 2017 May 22;13(5):e1006799. doi: 10.1371/journal.pgen.1006799 (PMC5460877; doi:10.1371/journal.pgen.1006799)
Supplement: S1 File — (ZIP) [file pgen.1006799.s017.zip › Files_S1/SFS/Pennisetum/DANs_FirstExon_All_Pennisetum_glaucum.txt]

neutral	W.S	S.W	GC
571	1393	2794	0.551248036432145
205	689	1215	0.551248036432145
118	327	504	0.551248036432145
106	232	395	0.551248036432145
59	169	259	0.551248036432145
62	171	233	0.551248036432145
47	120	189	0.551248036432145
25	121	171	0.551248036432145
37	108	161	0.551248036432145
30	82	135	0.551248036432145
28	110	128	0.551248036432145
21	85	118	0.551248036432145
21	83	95	0.551248036432145
23	82	113	0.551248036432145
20	95	71	0.551248036432145
31	99	92	0.551248036432145
28	117	105	0.551248036432145
32	173	159	0.551248036432145
53	285	205	0.551248036432145
2267	6923	8856	0.551248036432145
