# Supplementary material for: Evolutionary forces affecting synonymous variations in plant genomes
Source: PLoS Genet. 2017 May 22;13(5):e1006799. doi: 10.1371/journal.pgen.1006799 (PMC5460877; doi:10.1371/journal.pgen.1006799)
Supplement: S1 File — (ZIP) [file pgen.1006799.s017.zip › Files_S1/SFS/Pennisetum/DANs_FirstExon_ATG.No_Pennisetum_glaucum.txt]

neutral	W.S	S.W	GC
503	1258	2393	0.540746920120415
179	615	1053	0.540746920120415
100	293	448	0.540746920120415
82	218	340	0.540746920120415
48	151	226	0.540746920120415
54	159	196	0.540746920120415
37	109	165	0.540746920120415
20	109	146	0.540746920120415
33	101	146	0.540746920120415
26	66	115	0.540746920120415
24	99	113	0.540746920120415
17	76	105	0.540746920120415
19	76	78	0.540746920120415
23	77	103	0.540746920120415
17	81	60	0.540746920120415
27	91	75	0.540746920120415
26	103	91	0.540746920120415
31	147	141	0.540746920120415
49	261	181	0.540746920120415
1985	6255	7800	0.540746920120415
