# Supplementary material for: Evolutionary forces affecting synonymous variations in plant genomes
Source: PLoS Genet. 2017 May 22;13(5):e1006799. doi: 10.1371/journal.pgen.1006799 (PMC5460877; doi:10.1371/journal.pgen.1006799)
Supplement: S1 File — (ZIP) [file pgen.1006799.s017.zip › Files_S1/SFS/Pennisetum/DANs_FirstExon_ATG.Yes_Pennisetum_glaucum.txt]

neutral	W.S	S.W	GC
68	135	401	0.627769101969719
26	74	162	0.627769101969719
18	34	56	0.627769101969719
24	14	55	0.627769101969719
11	18	33	0.627769101969719
8	12	37	0.627769101969719
10	11	24	0.627769101969719
5	12	25	0.627769101969719
4	7	15	0.627769101969719
4	16	20	0.627769101969719
4	11	15	0.627769101969719
4	9	13	0.627769101969719
2	7	17	0.627769101969719
1e-10	5	10	0.627769101969719
3	14	11	0.627769101969719
4	8	17	0.627769101969719
2	14	14	0.627769101969719
1	26	18	0.627769101969719
4	24	24	0.627769101969719
282	668	1056	0.627769101969719
