# Supplementary material for: Evolutionary forces affecting synonymous variations in plant genomes
Source: PLoS Genet. 2017 May 22;13(5):e1006799. doi: 10.1371/journal.pgen.1006799 (PMC5460877; doi:10.1371/journal.pgen.1006799)
Supplement: S1 File — (ZIP) [file pgen.1006799.s017.zip › Files_S1/SFS/Pennisetum/DANs_RestOfGene_All_Pennisetum_glaucum.txt]

neutral	W.S	S.W	GC
1188	4430	6127	0.484559876717804
534	2001	2557	0.484559876717804
230	932	1240	0.484559876717804
176	660	780	0.484559876717804
137	474	641	0.484559876717804
95	412	533	0.484559876717804
88	350	418	0.484559876717804
76	344	394	0.484559876717804
74	297	341	0.484559876717804
66	299	279	0.484559876717804
68	266	281	0.484559876717804
59	262	275	0.484559876717804
54	271	267	0.484559876717804
41	246	212	0.484559876717804
59	260	206	0.484559876717804
47	285	227	0.484559876717804
65	318	225	0.484559876717804
59	461	352	0.484559876717804
91	849	441	0.484559876717804
5509	19779	23989	0.484559876717804
