# Supplementary material for: Evolutionary forces affecting synonymous variations in plant genomes
Source: PLoS Genet. 2017 May 22;13(5):e1006799. doi: 10.1371/journal.pgen.1006799 (PMC5460877; doi:10.1371/journal.pgen.1006799)
Supplement: S1 File — (ZIP) [file pgen.1006799.s017.zip › Files_S1/SFS/Pennisetum/DANs_RestOfGene_ATG.No_Pennisetum_glaucum.txt]

neutral	W.S	S.W	GC
1022	3894	5270	0.479127286083255
465	1751	2201	0.479127286083255
200	824	1050	0.479127286083255
155	574	660	0.479127286083255
122	418	560	0.479127286083255
88	357	467	0.479127286083255
70	302	381	0.479127286083255
69	305	345	0.479127286083255
62	266	288	0.479127286083255
56	259	236	0.479127286083255
57	234	250	0.479127286083255
55	230	241	0.479127286083255
45	241	241	0.479127286083255
39	217	183	0.479127286083255
51	233	180	0.479127286083255
40	250	192	0.479127286083255
61	282	200	0.479127286083255
54	417	307	0.479127286083255
80	737	378	0.479127286083255
4848	17324	20886	0.479127286083255
