# Supplementary material for: Evolutionary forces affecting synonymous variations in plant genomes
Source: PLoS Genet. 2017 May 22;13(5):e1006799. doi: 10.1371/journal.pgen.1006799 (PMC5460877; doi:10.1371/journal.pgen.1006799)
Supplement: S1 File — (ZIP) [file pgen.1006799.s017.zip › Files_S1/SFS/Pennisetum/DANs_RestOfGene_ATG.Yes_Pennisetum_glaucum.txt]

neutral	W.S	S.W	GC
166	536	857	0.520659719603361
69	250	356	0.520659719603361
30	108	190	0.520659719603361
21	86	120	0.520659719603361
15	56	81	0.520659719603361
7	55	66	0.520659719603361
18	48	37	0.520659719603361
7	39	49	0.520659719603361
12	31	53	0.520659719603361
10	40	43	0.520659719603361
11	32	31	0.520659719603361
4	32	34	0.520659719603361
9	30	26	0.520659719603361
2	29	29	0.520659719603361
8	27	26	0.520659719603361
7	35	35	0.520659719603361
4	36	25	0.520659719603361
5	44	45	0.520659719603361
11	112	63	0.520659719603361
661	2455	3103	0.520659719603361
