# Supplementary material for: Evolutionary forces affecting synonymous variations in plant genomes
Source: PLoS Genet. 2017 May 22;13(5):e1006799. doi: 10.1371/journal.pgen.1006799 (PMC5460877; doi:10.1371/journal.pgen.1006799)
Supplement: S1 File — (ZIP) [file pgen.1006799.s017.zip › Files_S1/SFS/Solanum/DANs_AllCategories_Solanum_lycopersicum.txt]

neutral_neutral	neutral_U.P	neutral_P.U	W.S_neutral	W.S_U.P	W.S_P.U	S.W_neutral	S.W_U.P	S.W_P.U	GC	Fop
3	12	21	45	62	29	52	21	103	0.3765696	0.4609191
8	22	21	44	80	27	39	26	109	0.3765696	0.4609191
3	6	12	24	26	15	25	12	34	0.3765696	0.4609191
1.00E-10	11	4	15	33	12	17	4	23	0.3765696	0.4609191
1.00E-10	2	4	8	15	5	7	1	15	0.3765696	0.4609191
1.00E-10	1	2	7	13	4	2	1	10	0.3765696	0.4609191
1.00E-10	1	1	5	4	1	6	2	5	0.3765696	0.4609191
1.00E-10	2	1	4	1.00E-10	2	3	1	7	0.3765696	0.4609191
1.00E-10	3	1.00E-10	3	3	1	2	2	4	0.3765696	0.4609191
1.00E-10	2	1.00E-10	4	6	1.00E-10	3	1	3	0.3765696	0.4609191
1.00E-10	1.00E-10	2	4	4	1	2	1	5	0.3765696	0.4609191
1.00E-10	2	1.00E-10	4	5	1	2	1	6	0.3765696	0.4609191
1	1	1	4	6	2	2	1.00E-10	3	0.3765696	0.4609191
1.00E-10	3	1	9	6	1	2	1	7	0.3765696	0.4609191
1.00E-10	3	2	4	9	7	6	1	7	0.3765696	0.4609191
1.00E-10	3	4	7	11	2	6	1	10	0.3765696	0.4609191
1.00E-10	2	2	11	15	7	5	5	19	0.3765696	0.4609191
1	2	1	23	31	11	15	5	22	0.3765696	0.4609191
1.00E-10	5	6	16	24	6	7	2	13	0.3765696	0.4609191
1405	603	600	1214	4203	1779	1207	2536	4043	0.3765696	0.4609191
