# Supplementary material for: Evolutionary forces affecting synonymous variations in plant genomes
Source: PLoS Genet. 2017 May 22;13(5):e1006799. doi: 10.1371/journal.pgen.1006799 (PMC5460877; doi:10.1371/journal.pgen.1006799)
Supplement: S1 File — (ZIP) [file pgen.1006799.s017.zip › Files_S1/SFS/Solanum/DANs_FirstExon_All_Solanum_lycopersicum.txt]

neutral	W.S	S.W	GC
12	39	45	0.385981279285533
13	40	48	0.385981279285533
1	18	19	0.385981279285533
2	18	9	0.385981279285533
2	6	4	0.385981279285533
1	8	3	0.385981279285533
2	4	2	0.385981279285533
1	3	2	0.385981279285533
1e-10	1	1e-10	0.385981279285533
1e-10	2	2	0.385981279285533
1	4	3	0.385981279285533
1e-10	1	2	0.385981279285533
1e-10	2	1	0.385981279285533
1	5	2	0.385981279285533
1e-10	6	1	0.385981279285533
4	4	7	0.385981279285533
1	7	5	0.385981279285533
1e-10	21	13	0.385981279285533
5	12	7	0.385981279285533
611	1490	1919	0.385981279285533
