# Supplementary material for: Evolutionary forces affecting synonymous variations in plant genomes
Source: PLoS Genet. 2017 May 22;13(5):e1006799. doi: 10.1371/journal.pgen.1006799 (PMC5460877; doi:10.1371/journal.pgen.1006799)
Supplement: S1 File — (ZIP) [file pgen.1006799.s017.zip › Files_S1/SFS/Solanum/DANs_FirstExon_ATG.No_Solanum_lycopersicum.txt]

neutral	W.S	S.W	GC
10	35	41	0.381991662868926
10	39	43	0.381991662868926
1	16	19	0.381991662868926
1	17	7	0.381991662868926
2	4	3	0.381991662868926
1	8	3	0.381991662868926
2	3	2	0.381991662868926
1	3	2	0.381991662868926
1e-10	1	1e-10	0.381991662868926
1e-10	2	1	0.381991662868926
1	4	3	0.381991662868926
1e-10	1	2	0.381991662868926
1e-10	2	1	0.381991662868926
1	4	2	0.381991662868926
1e-10	4	1e-10	0.381991662868926
4	4	7	0.381991662868926
1	7	3	0.381991662868926
1e-10	19	12	0.381991662868926
5	10	6	0.381991662868926
532	1329	1673	0.381991662868926
