# Supplementary material for: Evolutionary forces affecting synonymous variations in plant genomes
Source: PLoS Genet. 2017 May 22;13(5):e1006799. doi: 10.1371/journal.pgen.1006799 (PMC5460877; doi:10.1371/journal.pgen.1006799)
Supplement: S1 File — (ZIP) [file pgen.1006799.s017.zip › Files_S1/SFS/Solanum/DANs_FirstExon_ATG.Yes_Solanum_lycopersicum.txt]

neutral	W.S	S.W	GC
2	4	4	0.420890422930843
3	1	5	0.420890422930843
1e-10	2	1e-10	0.420890422930843
1	1	2	0.420890422930843
1e-10	2	1	0.420890422930843
1e-10	1e-10	1e-10	0.420890422930843
1e-10	1	1e-10	0.420890422930843
1e-10	1e-10	1e-10	0.420890422930843
1e-10	1e-10	1e-10	0.420890422930843
1e-10	1e-10	1	0.420890422930843
1e-10	1e-10	1e-10	0.420890422930843
1e-10	1e-10	1e-10	0.420890422930843
1e-10	1e-10	1e-10	0.420890422930843
1e-10	1	1e-10	0.420890422930843
1e-10	2	1	0.420890422930843
1e-10	1e-10	1e-10	0.420890422930843
1e-10	1e-10	2	0.420890422930843
1e-10	2	1	0.420890422930843
1e-10	2	1	0.420890422930843
79	161	246	0.420890422930843
