# Supplementary material for: Evolutionary forces affecting synonymous variations in plant genomes
Source: PLoS Genet. 2017 May 22;13(5):e1006799. doi: 10.1371/journal.pgen.1006799 (PMC5460877; doi:10.1371/journal.pgen.1006799)
Supplement: S1 File — (ZIP) [file pgen.1006799.s017.zip › Files_S1/SFS/Solanum/DANs_RestOfGene_All_Solanum_lycopersicum.txt]

neutral	W.S	S.W	GC
24	97	131	0.381159795976601
38	111	126	0.381159795976601
20	47	52	0.381159795976601
13	42	35	0.381159795976601
4	22	19	0.381159795976601
2	16	10	0.381159795976601
1e-10	6	11	0.381159795976601
2	3	9	0.381159795976601
3	6	8	0.381159795976601
2	8	5	0.381159795976601
1	5	5	0.381159795976601
2	9	7	0.381159795976601
3	10	4	0.381159795976601
3	11	8	0.381159795976601
5	14	13	0.381159795976601
3	16	10	0.381159795976601
3	26	24	0.381159795976601
4	44	29	0.381159795976601
6	34	15	0.381159795976601
1997	5706	5867	0.381159795976601
