# Supplementary material for: Evolutionary forces affecting synonymous variations in plant genomes
Source: PLoS Genet. 2017 May 22;13(5):e1006799. doi: 10.1371/journal.pgen.1006799 (PMC5460877; doi:10.1371/journal.pgen.1006799)
Supplement: S1 File — (ZIP) [file pgen.1006799.s017.zip › Files_S1/SFS/Solanum/DANs_RestOfGene_ATG.No_Solanum_lycopersicum.txt]

neutral	W.S	S.W	GC
17	85	116	0.37942040505986
33	94	105	0.37942040505986
17	39	44	0.37942040505986
11	39	31	0.37942040505986
4	19	16	0.37942040505986
1	16	10	0.37942040505986
1e-10	4	10	0.37942040505986
2	3	8	0.37942040505986
3	5	6	0.37942040505986
2	8	5	0.37942040505986
1	3	5	0.37942040505986
2	9	7	0.37942040505986
3	9	4	0.37942040505986
2	9	6	0.37942040505986
5	13	10	0.37942040505986
3	15	9	0.37942040505986
3	24	23	0.37942040505986
3	38	22	0.37942040505986
6	30	12	0.37942040505986
1709	4986	5129	0.37942040505986
