# Supplementary material for: Evolutionary forces affecting synonymous variations in plant genomes
Source: PLoS Genet. 2017 May 22;13(5):e1006799. doi: 10.1371/journal.pgen.1006799 (PMC5460877; doi:10.1371/journal.pgen.1006799)
Supplement: S1 File — (ZIP) [file pgen.1006799.s017.zip › Files_S1/SFS/Solanum/DANs_RestOfGene_ATG.Yes_Solanum_lycopersicum.txt]

neutral	W.S	S.W	GC
7	12	15	0.391575678054501
5	17	21	0.391575678054501
3	8	8	0.391575678054501
2	3	4	0.391575678054501
1e-10	3	3	0.391575678054501
1	1e-10	1e-10	0.391575678054501
1e-10	2	1	0.391575678054501
1e-10	1e-10	1	0.391575678054501
1e-10	1	2	0.391575678054501
1e-10	1e-10	1e-10	0.391575678054501
1e-10	2	1e-10	0.391575678054501
1e-10	1e-10	1e-10	0.391575678054501
1e-10	1	1e-10	0.391575678054501
1	2	2	0.391575678054501
1e-10	1	3	0.391575678054501
1e-10	1	1	0.391575678054501
1e-10	2	1	0.391575678054501
1	6	7	0.391575678054501
1e-10	4	3	0.391575678054501
288	720	738	0.391575678054501
