# Supplementary material for: Evolutionary forces affecting synonymous variations in plant genomes
Source: PLoS Genet. 2017 May 22;13(5):e1006799. doi: 10.1371/journal.pgen.1006799 (PMC5460877; doi:10.1371/journal.pgen.1006799)
Supplement: S1 File — (ZIP) [file pgen.1006799.s017.zip › Files_S1/SFS/Sorghum/DANs_AllCategories_Sorghum_bicolor.txt]

neutral_neutral	neutral_U.P	neutral_P.U	W.S_neutral	W.S_U.P	W.S_P.U	S.W_neutral	S.W_U.P	S.W_P.U	GC	Fop
45	126	137	292	273	146	717	235	633	0.5104316	0.3951784
16	53	48	114	96	60	303	72	260	0.5104316	0.3951784
9	29	21	49	45	19	105	43	117	0.5104316	0.3951784
5	19	16	48	43	25	91	26	71	0.5104316	0.3951784
3	13	8	35	38	13	59	16	46	0.5104316	0.3951784
5	8	15	27	20	12	46	16	35	0.5104316	0.3951784
4	1	8	28	17	9	44	18	36	0.5104316	0.3951784
4	6	8	25	27	7	34	18	42	0.5104316	0.3951784
3	8	2	17	19	18	30	20	37	0.5104316	0.3951784
3	11	13	31	20	5	34	11	28	0.5104316	0.3951784
7	10	10	21	24	8	47	18	43	0.5104316	0.3951784
5	7	9	22	21	5	48	16	32	0.5104316	0.3951784
1	14	10	24	17	7	33	15	39	0.5104316	0.3951784
5	12	9	36	27	9	49	18	42	0.5104316	0.3951784
5	8	15	35	38	10	65	14	70	0.5104316	0.3951784
7	10	14	83	63	29	82	32	77	0.5104316	0.3951784
19	48	39	178	130	75	209	71	188	0.5104316	0.3951784
136	401	438	1225	917	419	1681	624	1590	0.5104316	0.3951784
