# Supplementary material for: Evolutionary forces affecting synonymous variations in plant genomes
Source: PLoS Genet. 2017 May 22;13(5):e1006799. doi: 10.1371/journal.pgen.1006799 (PMC5460877; doi:10.1371/journal.pgen.1006799)
Supplement: S1 File — (ZIP) [file pgen.1006799.s017.zip › Files_S1/SFS/Sorghum/DANs_FirstExon_All_Sorghum_bicolor.txt]

neutral	W.S	S.W	GC
27	24	114	0.739456369781324
8	14	71	0.739456369781324
4	5	32	0.739456369781324
5	6	18	0.739456369781324
5	5	15	0.739456369781324
1e-10	1	7	0.739456369781324
3	7	11	0.739456369781324
3	3	11	0.739456369781324
1	1	10	0.739456369781324
4	1	7	0.739456369781324
1	3	13	0.739456369781324
1	2	7	0.739456369781324
4	2	5	0.739456369781324
3	6	13	0.739456369781324
4	2	9	0.739456369781324
2	11	14	0.739456369781324
10	20	32	0.739456369781324
68	97	184	0.739456369781324
