# Supplementary material for: Evolutionary forces affecting synonymous variations in plant genomes
Source: PLoS Genet. 2017 May 22;13(5):e1006799. doi: 10.1371/journal.pgen.1006799 (PMC5460877; doi:10.1371/journal.pgen.1006799)
Supplement: S1 File — (ZIP) [file pgen.1006799.s017.zip › Files_S1/SFS/Sorghum/DANs_FirstExon_ATG.No_Sorghum_bicolor.txt]

neutral	W.S	S.W	GC
1e-10	1	6	0.735776525744859
1	1	5	0.735776525744859
1e-10	1	3	0.735776525744859
1e-10	1e-10	1	0.735776525744859
1e-10	1	2	0.735776525744859
1e-10	1e-10	1	0.735776525744859
1e-10	1e-10	1	0.735776525744859
1e-10	1	2	0.735776525744859
1e-10	1	1e-10	0.735776525744859
1	1e-10	1e-10	0.735776525744859
1	1e-10	1e-10	0.735776525744859
1e-10	1e-10	2	0.735776525744859
1e-10	1e-10	1	0.735776525744859
1e-10	1e-10	1e-10	0.735776525744859
1e-10	1e-10	1	0.735776525744859
1e-10	1e-10	1e-10	0.735776525744859
2	2	1	0.735776525744859
2	2	7	0.735776525744859
