# Supplementary material for: Evolutionary forces affecting synonymous variations in plant genomes
Source: PLoS Genet. 2017 May 22;13(5):e1006799. doi: 10.1371/journal.pgen.1006799 (PMC5460877; doi:10.1371/journal.pgen.1006799)
Supplement: S1 File — (ZIP) [file pgen.1006799.s017.zip › Files_S1/SFS/Sorghum/DANs_FirstExon_ATG.Yes_Sorghum_bicolor.txt]

neutral	W.S	S.W	GC
27	23	108	0.739665559881588
7	13	66	0.739665559881588
4	4	29	0.739665559881588
5	6	17	0.739665559881588
5	4	13	0.739665559881588
1e-10	1	6	0.739665559881588
3	7	10	0.739665559881588
3	2	9	0.739665559881588
1	1e-10	10	0.739665559881588
3	1	7	0.739665559881588
1e-10	3	13	0.739665559881588
1	2	5	0.739665559881588
4	2	4	0.739665559881588
3	6	13	0.739665559881588
4	2	8	0.739665559881588
2	11	14	0.739665559881588
8	18	31	0.739665559881588
66	95	177	0.739665559881588
