# Supplementary material for: Evolutionary forces affecting synonymous variations in plant genomes
Source: PLoS Genet. 2017 May 22;13(5):e1006799. doi: 10.1371/journal.pgen.1006799 (PMC5460877; doi:10.1371/journal.pgen.1006799)
Supplement: S1 File — (ZIP) [file pgen.1006799.s017.zip › Files_S1/SFS/Sorghum/DANs_RestOfGene_All_Sorghum_bicolor.txt]

neutral	W.S	S.W	GC
281	687	1471	0.521772622818155
109	256	564	0.521772622818155
55	108	233	0.521772622818155
35	110	170	0.521772622818155
19	81	106	0.521772622818155
28	58	90	0.521772622818155
10	47	87	0.521772622818155
15	56	83	0.521772622818155
12	53	77	0.521772622818155
23	55	66	0.521772622818155
26	50	95	0.521772622818155
20	46	89	0.521772622818155
21	46	82	0.521772622818155
23	66	96	0.521772622818155
24	81	140	0.521772622818155
29	164	177	0.521772622818155
96	363	436	0.521772622818155
753	2122	3176	0.521772622818155
