# Supplementary material for: Evolutionary forces affecting synonymous variations in plant genomes
Source: PLoS Genet. 2017 May 22;13(5):e1006799. doi: 10.1371/journal.pgen.1006799 (PMC5460877; doi:10.1371/journal.pgen.1006799)
Supplement: S1 File — (ZIP) [file pgen.1006799.s017.zip › Files_S1/SFS/Sorghum/DANs_RestOfGene_ATG.No_Sorghum_bicolor.txt]

neutral	W.S	S.W	GC
8	35	44	0.528203041091721
2	10	25	0.528203041091721
1e-10	5	10	0.528203041091721
1e-10	2	7	0.528203041091721
1	6	9	0.528203041091721
2	5	4	0.528203041091721
1e-10	1e-10	4	0.528203041091721
1	1	4	0.528203041091721
1e-10	3	5	0.528203041091721
1	2	4	0.528203041091721
1e-10	6	5	0.528203041091721
1e-10	3	6	0.528203041091721
1e-10	1	4	0.528203041091721
1e-10	1e-10	2	0.528203041091721
1	7	7	0.528203041091721
2	5	8	0.528203041091721
1	14	18	0.528203041091721
29	79	134	0.528203041091721
