# Supplementary material for: Evolutionary forces affecting synonymous variations in plant genomes
Source: PLoS Genet. 2017 May 22;13(5):e1006799. doi: 10.1371/journal.pgen.1006799 (PMC5460877; doi:10.1371/journal.pgen.1006799)
Supplement: S1 File — (ZIP) [file pgen.1006799.s017.zip › Files_S1/SFS/Sorghum/DANs_RestOfGene_ATG.Yes_Sorghum_bicolor.txt]

neutral	W.S	S.W	GC
273	652	1427	0.521510971315989
107	246	539	0.521510971315989
55	103	223	0.521510971315989
35	108	163	0.521510971315989
18	75	97	0.521510971315989
26	53	86	0.521510971315989
10	47	83	0.521510971315989
14	55	79	0.521510971315989
12	50	72	0.521510971315989
22	53	62	0.521510971315989
26	44	90	0.521510971315989
20	43	83	0.521510971315989
21	45	78	0.521510971315989
23	66	94	0.521510971315989
23	74	133	0.521510971315989
27	159	169	0.521510971315989
95	349	418	0.521510971315989
724	2043	3042	0.521510971315989
