# Supplementary material for: Evolutionary forces affecting synonymous variations in plant genomes
Source: PLoS Genet. 2017 May 22;13(5):e1006799. doi: 10.1371/journal.pgen.1006799 (PMC5460877; doi:10.1371/journal.pgen.1006799)
Supplement: S1 File — (ZIP) [file pgen.1006799.s017.zip › Files_S1/SFS/Theobroma/DANs_AllCategories_Theobroma_cacao.txt]

neutral_neutral	neutral_U.P	neutral_P.U	W.S_neutral	W.S_U.P	W.S_P.U	S.W_neutral	S.W_U.P	S.W_P.U	GC	Fop
249	240	197	719	1133	18	725	27	1264	0.4071277	0.5040287
125	141	125	337	596	8	350	6	638	0.4071277	0.5040287
72	89	81	240	421	7	258	11	456	0.4071277	0.5040287
80	86	74	207	426	7	264	10	387	0.4071277	0.5040287
70	52	52	218	330	7	210	2	313	0.4071277	0.5040287
36	63	57	168	286	1.00E-10	165	5	273	0.4071277	0.5040287
31	30	33	94	136	2	103	2	142	0.4071277	0.5040287
23	26	22	101	124	1	75	3	129	0.4071277	0.5040287
19	23	22	88	125	1.00E-10	56	3	107	0.4071277	0.5040287
22	25	20	75	133	1.00E-10	77	2	115	0.4071277	0.5040287
16	17	24	68	104	1	45	3	81	0.4071277	0.5040287
16	15	13	53	99	3	47	1.00E-10	69	0.4071277	0.5040287
9	23	19	52	89	1	45	1.00E-10	71	0.4071277	0.5040287
20	16	14	76	108	1.00E-10	68	1.00E-10	92	0.4071277	0.5040287
18	13	15	58	101	1.00E-10	45	3	63	0.4071277	0.5040287
11	5	9	50	73	1	32	2	46	0.4071277	0.5040287
8	8	8	46	86	1.00E-10	29	1.00E-10	50	0.4071277	0.5040287
4	13	14	48	78	1	26	1.00E-10	59	0.4071277	0.5040287
12	24	9	76	124	1.00E-10	44	1.00E-10	68	0.4071277	0.5040287
663	912	907	3054	5244	73	2465	80	4249	0.4071277	0.5040287
