# Supplementary material for: Evolutionary forces affecting synonymous variations in plant genomes
Source: PLoS Genet. 2017 May 22;13(5):e1006799. doi: 10.1371/journal.pgen.1006799 (PMC5460877; doi:10.1371/journal.pgen.1006799)
Supplement: S1 File — (ZIP) [file pgen.1006799.s017.zip › Files_S1/SFS/Theobroma/DANs_FirstExon_All_Theobroma_cacao.txt]

neutral	W.S	S.W	GC
260	680	870	0.439290042628868
148	330	409	0.439290042628868
105	265	305	0.439290042628868
100	243	249	0.439290042628868
61	198	203	0.439290042628868
64	153	158	0.439290042628868
33	92	95	0.439290042628868
28	82	81	0.439290042628868
20	89	71	0.439290042628868
25	72	71	0.439290042628868
27	67	48	0.439290042628868
17	62	61	0.439290042628868
20	53	35	0.439290042628868
19	65	48	0.439290042628868
21	46	46	0.439290042628868
8	45	34	0.439290042628868
13	58	31	0.439290042628868
12	57	29	0.439290042628868
10	64	43	0.439290042628868
862	2847	2398	0.439290042628868
