# Supplementary material for: Evolutionary forces affecting synonymous variations in plant genomes
Source: PLoS Genet. 2017 May 22;13(5):e1006799. doi: 10.1371/journal.pgen.1006799 (PMC5460877; doi:10.1371/journal.pgen.1006799)
Supplement: S1 File — (ZIP) [file pgen.1006799.s017.zip › Files_S1/SFS/Theobroma/DANs_FirstExon_ATG.No_Theobroma_cacao.txt]

neutral	W.S	S.W	GC
178	489	543	0.412142655687376
93	247	284	0.412142655687376
73	204	200	0.412142655687376
72	180	167	0.412142655687376
44	140	131	0.412142655687376
43	106	102	0.412142655687376
24	70	52	0.412142655687376
18	60	50	0.412142655687376
10	67	50	0.412142655687376
18	55	45	0.412142655687376
16	52	39	0.412142655687376
13	42	39	0.412142655687376
9	37	25	0.412142655687376
12	47	33	0.412142655687376
15	32	33	0.412142655687376
7	31	24	0.412142655687376
7	44	21	0.412142655687376
8	41	16	0.412142655687376
6	47	27	0.412142655687376
559	1979	1559	0.412142655687376
