# Supplementary material for: Evolutionary forces affecting synonymous variations in plant genomes
Source: PLoS Genet. 2017 May 22;13(5):e1006799. doi: 10.1371/journal.pgen.1006799 (PMC5460877; doi:10.1371/journal.pgen.1006799)
Supplement: S1 File — (ZIP) [file pgen.1006799.s017.zip › Files_S1/SFS/Theobroma/DANs_FirstExon_ATG.Yes_Theobroma_cacao.txt]

neutral	W.S	S.W	GC
82	191	327	0.502864065451463
55	83	125	0.502864065451463
32	61	105	0.502864065451463
28	63	82	0.502864065451463
17	58	72	0.502864065451463
21	47	56	0.502864065451463
9	22	43	0.502864065451463
10	22	31	0.502864065451463
10	22	21	0.502864065451463
7	17	26	0.502864065451463
11	15	9	0.502864065451463
4	20	22	0.502864065451463
11	16	10	0.502864065451463
7	18	15	0.502864065451463
6	14	13	0.502864065451463
1	14	10	0.502864065451463
6	14	10	0.502864065451463
4	16	13	0.502864065451463
4	17	16	0.502864065451463
303	868	839	0.502864065451463
