# Supplementary material for: Evolutionary forces affecting synonymous variations in plant genomes
Source: PLoS Genet. 2017 May 22;13(5):e1006799. doi: 10.1371/journal.pgen.1006799 (PMC5460877; doi:10.1371/journal.pgen.1006799)
Supplement: S1 File — (ZIP) [file pgen.1006799.s017.zip › Files_S1/SFS/Theobroma/DANs_RestOfGene_All_Theobroma_cacao.txt]

neutral	W.S	S.W	GC
426	1190	1146	0.415455534691855
243	611	585	0.415455534691855
137	403	420	0.415455534691855
140	397	412	0.415455534691855
113	357	322	0.415455534691855
92	301	285	0.415455534691855
61	140	152	0.415455534691855
43	144	126	0.415455534691855
44	124	95	0.415455534691855
42	136	123	0.415455534691855
30	106	81	0.415455534691855
27	93	55	0.415455534691855
31	89	81	0.415455534691855
31	119	112	0.415455534691855
25	113	65	0.415455534691855
17	79	46	0.415455534691855
11	74	48	0.415455534691855
19	70	56	0.415455534691855
35	136	69	0.415455534691855
1620	5524	4396	0.415455534691855
