# Supplementary material for: Evolutionary forces affecting synonymous variations in plant genomes
Source: PLoS Genet. 2017 May 22;13(5):e1006799. doi: 10.1371/journal.pgen.1006799 (PMC5460877; doi:10.1371/journal.pgen.1006799)
Supplement: S1 File — (ZIP) [file pgen.1006799.s017.zip › Files_S1/SFS/Theobroma/DANs_RestOfGene_ATG.No_Theobroma_cacao.txt]

neutral	W.S	S.W	GC
260	812	744	0.403189455977311
183	423	400	0.403189455977311
89	284	278	0.403189455977311
95	271	259	0.403189455977311
74	257	213	0.403189455977311
63	211	175	0.403189455977311
42	85	102	0.403189455977311
33	101	88	0.403189455977311
27	87	59	0.403189455977311
26	91	78	0.403189455977311
21	71	55	0.403189455977311
15	75	38	0.403189455977311
20	58	50	0.403189455977311
20	85	71	0.403189455977311
15	74	42	0.403189455977311
11	51	29	0.403189455977311
4	49	36	0.403189455977311
14	47	39	0.403189455977311
22	88	43	0.403189455977311
1082	3878	2966	0.403189455977311
