# Supplementary material for: Evolutionary forces affecting synonymous variations in plant genomes
Source: PLoS Genet. 2017 May 22;13(5):e1006799. doi: 10.1371/journal.pgen.1006799 (PMC5460877; doi:10.1371/journal.pgen.1006799)
Supplement: S1 File — (ZIP) [file pgen.1006799.s017.zip › Files_S1/SFS/Theobroma/DANs_RestOfGene_ATG.Yes_Theobroma_cacao.txt]

neutral	W.S	S.W	GC
166	378	402	0.441304010889353
60	188	185	0.441304010889353
48	119	142	0.441304010889353
45	126	153	0.441304010889353
39	100	109	0.441304010889353
29	90	110	0.441304010889353
19	55	50	0.441304010889353
10	43	38	0.441304010889353
17	37	36	0.441304010889353
16	45	45	0.441304010889353
9	35	26	0.441304010889353
12	18	17	0.441304010889353
11	31	31	0.441304010889353
11	34	41	0.441304010889353
10	39	23	0.441304010889353
6	28	17	0.441304010889353
7	25	12	0.441304010889353
5	23	17	0.441304010889353
13	48	26	0.441304010889353
538	1646	1430	0.441304010889353
