# Supplementary material for: Evolutionary forces affecting synonymous variations in plant genomes
Source: PLoS Genet. 2017 May 22;13(5):e1006799. doi: 10.1371/journal.pgen.1006799 (PMC5460877; doi:10.1371/journal.pgen.1006799)
Supplement: S1 File — (ZIP) [file pgen.1006799.s017.zip › Files_S1/SFS/Triticum/DANs_AllCategories_Triticum_monococcum.txt]

neutral_neutral	neutral_U.P	neutral_P.U	W.S_neutral	W.S_U.P	W.S_P.U	S.W_neutral	S.W_U.P	S.W_P.U	GC	Fop
30	13	10	47	224	4	42	7	418	0.4373426	0.3965821
22	5	7	23	126	1	15	1.00E-10	170	0.4373426	0.3965821
20	3	4	13	72	1	13	1	109	0.4373426	0.3965821
13	4	3	4	89	2	22	2	126	0.4373426	0.3965821
15	4	2	8	63	1.00E-10	9	1.00E-10	102	0.4373426	0.3965821
9	4	5	6	48	2	5	3	85	0.4373426	0.3965821
6	5	1	6	54	1	3	1.00E-10	56	0.4373426	0.3965821
7	2	2	3	46	1.00E-10	6	2	45	0.4373426	0.3965821
7	1	1	16	74	1	5	1	61	0.4373426	0.3965821
627	198	162	546	3462	53	473	73	3596	0.4373426	0.3965821
