# Supplementary material for: Evolutionary forces affecting synonymous variations in plant genomes
Source: PLoS Genet. 2017 May 22;13(5):e1006799. doi: 10.1371/journal.pgen.1006799 (PMC5460877; doi:10.1371/journal.pgen.1006799)
Supplement: S1 File — (ZIP) [file pgen.1006799.s017.zip › Files_S1/SFS/Triticum/DANs_FirstExon_All_Triticum_monococcum.txt]

neutral	W.S	S.W	GC
12	101	180	0.503200518309007
13	55	70	0.503200518309007
12	36	51	0.503200518309007
6	29	51	0.503200518309007
9	23	47	0.503200518309007
9	19	25	0.503200518309007
7	28	23	0.503200518309007
5	20	20	0.503200518309007
5	42	28	0.503200518309007
398	1415	1482	0.503200518309007
