# Supplementary material for: Evolutionary forces affecting synonymous variations in plant genomes
Source: PLoS Genet. 2017 May 22;13(5):e1006799. doi: 10.1371/journal.pgen.1006799 (PMC5460877; doi:10.1371/journal.pgen.1006799)
Supplement: S1 File — (ZIP) [file pgen.1006799.s017.zip › Files_S1/SFS/Triticum/DANs_FirstExon_ATG.No_Triticum_monococcum.txt]

neutral	W.S	S.W	GC
12	97	169	0.496677850552328
11	52	68	0.496677850552328
11	35	48	0.496677850552328
6	28	49	0.496677850552328
9	23	43	0.496677850552328
9	19	24	0.496677850552328
7	25	21	0.496677850552328
4	20	19	0.496677850552328
5	39	28	0.496677850552328
353	1312	1390	0.496677850552328
