# Supplementary material for: Evolutionary forces affecting synonymous variations in plant genomes
Source: PLoS Genet. 2017 May 22;13(5):e1006799. doi: 10.1371/journal.pgen.1006799 (PMC5460877; doi:10.1371/journal.pgen.1006799)
Supplement: S1 File — (ZIP) [file pgen.1006799.s017.zip › Files_S1/SFS/Triticum/DANs_FirstExon_ATG.Yes_Triticum_monococcum.txt]

neutral	W.S	S.W	GC
1e-10	4	11	0.616004301865685
2	3	2	0.616004301865685
1	1	3	0.616004301865685
1e-10	1	2	0.616004301865685
1e-10	1e-10	4	0.616004301865685
1e-10	1e-10	1	0.616004301865685
1e-10	3	2	0.616004301865685
1	1e-10	1	0.616004301865685
1e-10	3	1e-10	0.616004301865685
45	103	92	0.616004301865685
