# Supplementary material for: Evolutionary forces affecting synonymous variations in plant genomes
Source: PLoS Genet. 2017 May 22;13(5):e1006799. doi: 10.1371/journal.pgen.1006799 (PMC5460877; doi:10.1371/journal.pgen.1006799)
Supplement: S1 File — (ZIP) [file pgen.1006799.s017.zip › Files_S1/SFS/Triticum/DANs_RestOfGene_All_Triticum_monococcum.txt]

neutral	W.S	S.W	GC
41	174	287	0.472891354900699
21	95	115	0.472891354900699
15	50	72	0.472891354900699
14	66	99	0.472891354900699
12	48	64	0.472891354900699
9	37	68	0.472891354900699
5	33	36	0.472891354900699
6	29	33	0.472891354900699
4	49	39	0.472891354900699
589	2646	2660	0.472891354900699
