# Supplementary material for: Evolutionary forces affecting synonymous variations in plant genomes
Source: PLoS Genet. 2017 May 22;13(5):e1006799. doi: 10.1371/journal.pgen.1006799 (PMC5460877; doi:10.1371/journal.pgen.1006799)
Supplement: S1 File — (ZIP) [file pgen.1006799.s017.zip › Files_S1/SFS/Triticum/DANs_RestOfGene_ATG.No_Triticum_monococcum.txt]

neutral	W.S	S.W	GC
38	162	261	0.468805716927499
20	86	97	0.468805716927499
14	50	65	0.468805716927499
14	62	89	0.468805716927499
9	44	57	0.468805716927499
8	35	60	0.468805716927499
5	31	33	0.468805716927499
6	27	32	0.468805716927499
4	44	36	0.468805716927499
528	2394	2395	0.468805716927499
