# Supplementary material for: Evolutionary forces affecting synonymous variations in plant genomes
Source: PLoS Genet. 2017 May 22;13(5):e1006799. doi: 10.1371/journal.pgen.1006799 (PMC5460877; doi:10.1371/journal.pgen.1006799)
Supplement: S1 File — (ZIP) [file pgen.1006799.s017.zip › Files_S1/SFS/Triticum/DANs_RestOfGene_ATG.Yes_Triticum_monococcum.txt]

neutral	W.S	S.W	GC
3	12	26	0.521101882984457
1	9	18	0.521101882984457
1	1e-10	7	0.521101882984457
1e-10	4	10	0.521101882984457
3	4	7	0.521101882984457
1	2	8	0.521101882984457
1e-10	2	3	0.521101882984457
1e-10	2	1	0.521101882984457
1e-10	5	3	0.521101882984457
61	252	265	0.521101882984457
