# Supplementary material for: Evolutionary forces affecting synonymous variations in plant genomes
Source: PLoS Genet. 2017 May 22;13(5):e1006799. doi: 10.1371/journal.pgen.1006799 (PMC5460877; doi:10.1371/journal.pgen.1006799)
Supplement: S1 File — (ZIP) [file pgen.1006799.s017.zip › Files_S1/SFS/Vitis/DANs_AllCategories_Vitis_vinifera.txt]

neutral_neutral	neutral_U.P	neutral_P.U	W.S_neutral	W.S_U.P	W.S_P.U	S.W_neutral	S.W_U.P	S.W_P.U	GC	Fop
472	422	407	1148	2377	268	1632	407	3770	0.4227857	0.5142394
275	249	207	574	1194	114	823	217	1918	0.4227857	0.5142394
149	121	127	360	772	78	513	105	1181	0.4227857	0.5142394
116	97	89	242	510	51	364	83	791	0.4227857	0.5142394
99	55	56	201	398	35	278	63	630	0.4227857	0.5142394
71	55	60	170	340	30	224	47	497	0.4227857	0.5142394
46	49	36	125	259	30	199	33	418	0.4227857	0.5142394
46	44	35	117	290	22	162	26	396	0.4227857	0.5142394
32	46	30	107	217	22	164	38	326	0.4227857	0.5142394
45	29	20	99	210	16	127	24	292	0.4227857	0.5142394
45	29	26	72	216	19	123	27	272	0.4227857	0.5142394
26	29	20	84	205	15	141	21	305	0.4227857	0.5142394
27	35	45	85	178	21	110	27	233	0.4227857	0.5142394
27	25	20	76	154	23	119	25	217	0.4227857	0.5142394
33	30	23	80	158	14	106	28	250	0.4227857	0.5142394
38	27	20	83	158	18	119	18	254	0.4227857	0.5142394
22	18	33	75	144	16	104	23	203	0.4227857	0.5142394
32	26	22	76	178	13	104	23	236	0.4227857	0.5142394
17	32	21	72	206	21	150	22	262	0.4227857	0.5142394
31	29	26	97	164	16	95	21	241	0.4227857	0.5142394
35	33	19	89	212	17	114	26	258	0.4227857	0.5142394
48	31	32	114	220	18	131	30	285	0.4227857	0.5142394
51	38	41	127	322	37	132	22	336	0.4227857	0.5142394
1405	603	600	1214	4203	1779	1207	2536	4043	0.4227857	0.5142394
