# Supplementary material for: Evolutionary forces affecting synonymous variations in plant genomes
Source: PLoS Genet. 2017 May 22;13(5):e1006799. doi: 10.1371/journal.pgen.1006799 (PMC5460877; doi:10.1371/journal.pgen.1006799)
Supplement: S1 File — (ZIP) [file pgen.1006799.s017.zip › Files_S1/SFS/Vitis/DANs_FirstExon_All_Vitis_vinifera.txt]

neutral	W.S	S.W	GC
276	610	1176	0.504406675773294
151	315	645	0.504406675773294
83	216	382	0.504406675773294
49	161	260	0.504406675773294
54	93	192	0.504406675773294
47	95	148	0.504406675773294
24	79	145	0.504406675773294
25	71	107	0.504406675773294
20	73	90	0.504406675773294
18	54	90	0.504406675773294
27	42	78	0.504406675773294
17	56	87	0.504406675773294
16	47	82	0.504406675773294
18	42	67	0.504406675773294
22	42	109	0.504406675773294
21	48	64	0.504406675773294
13	39	75	0.504406675773294
13	36	72	0.504406675773294
11	44	80	0.504406675773294
18	36	71	0.504406675773294
21	56	96	0.504406675773294
21	60	92	0.504406675773294
27	84	108	0.504406675773294
90	315	289	0.504406675773294
