# Supplementary material for: Evolutionary forces affecting synonymous variations in plant genomes
Source: PLoS Genet. 2017 May 22;13(5):e1006799. doi: 10.1371/journal.pgen.1006799 (PMC5460877; doi:10.1371/journal.pgen.1006799)
Supplement: S1 File — (ZIP) [file pgen.1006799.s017.zip › Files_S1/SFS/Vitis/DANs_FirstExon_ATG.No_Vitis_vinifera.txt]

neutral	W.S	S.W	GC
117	260	481	0.479336591667855
51	125	240	0.479336591667855
40	98	152	0.479336591667855
22	69	97	0.479336591667855
21	40	68	0.479336591667855
12	38	51	0.479336591667855
8	36	60	0.479336591667855
8	29	39	0.479336591667855
7	32	37	0.479336591667855
6	28	39	0.479336591667855
11	14	24	0.479336591667855
7	25	33	0.479336591667855
5	20	31	0.479336591667855
6	19	24	0.479336591667855
4	21	46	0.479336591667855
7	19	22	0.479336591667855
4	14	32	0.479336591667855
8	19	30	0.479336591667855
5	21	33	0.479336591667855
7	13	24	0.479336591667855
8	27	35	0.479336591667855
11	24	31	0.479336591667855
12	39	42	0.479336591667855
25	134	104	0.479336591667855
