# Supplementary material for: Evolutionary forces affecting synonymous variations in plant genomes
Source: PLoS Genet. 2017 May 22;13(5):e1006799. doi: 10.1371/journal.pgen.1006799 (PMC5460877; doi:10.1371/journal.pgen.1006799)
Supplement: S1 File — (ZIP) [file pgen.1006799.s017.zip › Files_S1/SFS/Vitis/DANs_FirstExon_ATG.Yes_Vitis_vinifera.txt]

neutral	W.S	S.W	GC
159	350	695	0.522364614696623
100	190	405	0.522364614696623
43	118	230	0.522364614696623
27	92	163	0.522364614696623
33	53	124	0.522364614696623
35	57	97	0.522364614696623
16	43	85	0.522364614696623
17	42	68	0.522364614696623
13	41	53	0.522364614696623
12	26	51	0.522364614696623
16	28	54	0.522364614696623
10	31	54	0.522364614696623
11	27	51	0.522364614696623
12	23	43	0.522364614696623
18	21	63	0.522364614696623
14	29	42	0.522364614696623
9	25	43	0.522364614696623
5	17	42	0.522364614696623
6	23	47	0.522364614696623
11	23	47	0.522364614696623
13	29	61	0.522364614696623
10	36	61	0.522364614696623
15	45	66	0.522364614696623
65	181	185	0.522364614696623
