# Supplementary material for: Evolutionary forces affecting synonymous variations in plant genomes
Source: PLoS Genet. 2017 May 22;13(5):e1006799. doi: 10.1371/journal.pgen.1006799 (PMC5460877; doi:10.1371/journal.pgen.1006799)
Supplement: S1 File — (ZIP) [file pgen.1006799.s017.zip › Files_S1/SFS/Vitis/DANs_RestOfGene_All_Vitis_vinifera.txt]

neutral	W.S	S.W	GC
1025	3183	4633	0.427068350497761
580	1567	2313	0.427068350497761
314	994	1417	0.427068350497761
253	642	978	0.427068350497761
156	541	779	0.427068350497761
139	445	620	0.427068350497761
107	335	505	0.427068350497761
100	358	477	0.427068350497761
88	273	438	0.427068350497761
76	271	353	0.427068350497761
73	265	344	0.427068350497761
58	248	380	0.427068350497761
91	237	288	0.427068350497761
54	211	294	0.427068350497761
64	210	275	0.427068350497761
64	211	327	0.427068350497761
60	196	255	0.427068350497761
67	231	291	0.427068350497761
59	255	354	0.427068350497761
68	241	286	0.427068350497761
66	262	302	0.427068350497761
90	292	354	0.427068350497761
103	402	382	0.427068350497761
408	1428	1482	0.427068350497761
