# Supplementary material for: Evolutionary forces affecting synonymous variations in plant genomes
Source: PLoS Genet. 2017 May 22;13(5):e1006799. doi: 10.1371/journal.pgen.1006799 (PMC5460877; doi:10.1371/journal.pgen.1006799)
Supplement: S1 File — (ZIP) [file pgen.1006799.s017.zip › Files_S1/SFS/Vitis/DANs_RestOfGene_ATG.No_Vitis_vinifera.txt]

neutral	W.S	S.W	GC
523	1634	2323	0.413640889625067
290	747	1110	0.413640889625067
160	502	668	0.413640889625067
123	336	479	0.413640889625067
83	296	409	0.413640889625067
65	225	306	0.413640889625067
48	196	243	0.413640889625067
53	197	242	0.413640889625067
53	153	216	0.413640889625067
32	132	184	0.413640889625067
39	141	166	0.413640889625067
33	115	177	0.413640889625067
41	118	145	0.413640889625067
29	119	128	0.413640889625067
32	125	136	0.413640889625067
25	116	163	0.413640889625067
24	106	131	0.413640889625067
39	118	156	0.413640889625067
27	137	186	0.413640889625067
29	108	129	0.413640889625067
35	126	138	0.413640889625067
41	147	167	0.413640889625067
50	202	190	0.413640889625067
191	651	731	0.413640889625067
