# Supplementary material for: Evolutionary forces affecting synonymous variations in plant genomes
Source: PLoS Genet. 2017 May 22;13(5):e1006799. doi: 10.1371/journal.pgen.1006799 (PMC5460877; doi:10.1371/journal.pgen.1006799)
Supplement: S1 File — (ZIP) [file pgen.1006799.s017.zip › Files_S1/SFS/Vitis/DANs_RestOfGene_ATG.Yes_Vitis_vinifera.txt]

neutral	W.S	S.W	GC
502	1549	2310	0.439702511601454
290	820	1203	0.439702511601454
154	492	749	0.439702511601454
130	306	499	0.439702511601454
73	245	370	0.439702511601454
74	220	314	0.439702511601454
59	139	262	0.439702511601454
47	161	235	0.439702511601454
35	120	222	0.439702511601454
44	139	169	0.439702511601454
34	124	178	0.439702511601454
25	133	203	0.439702511601454
50	119	143	0.439702511601454
25	92	166	0.439702511601454
32	85	139	0.439702511601454
39	95	164	0.439702511601454
36	90	124	0.439702511601454
28	113	135	0.439702511601454
32	118	168	0.439702511601454
39	133	157	0.439702511601454
31	136	164	0.439702511601454
49	145	187	0.439702511601454
53	200	192	0.439702511601454
217	777	751	0.439702511601454
